# Supplementary material for: High-throughput multiplexed serology via the mass-spectrometric analysis of isotopically barcoded beads
Source: Nat Biomed Eng. 2025 Feb 12;9(7):1117–28. doi: 10.1038/s41551-025-01349-0 (PMC12270904; doi:10.1038/s41551-025-01349-0)
Supplement: Supplementary file 4 — Supplementary Tables 1–4. [file 41551_2025_1349_MOESM4_ESM.xlsx]

## Sheet: Supplementary_Table_1
Product	Domain		Variant	Variant	aa	Size predicted (Kda)	Expressed Host	Company	Ref#
SARS-CoV-2 (2019-nCoV) Spike RBD-AVI & His Recombinant Protein, Biotinylated	RBD	SARS-CoV-2	Wild-type	n/a	319-541	28.36	HEK293	SinoBiological	40592-V27H-B
SARS-CoV-2 (2019-nCoV) Spike S1-AVI & His Recombinant Protein, Biotinylated	Spike S1	SARS-CoV-2	Wild-type	n/a	16-685	78.28	HEK293	SinoBiological	40591-V27H-B
Biotinylated SARS-CoV-2 S protein (D614G), His,Avitag™, Super stable trimer (MALS verified)	Trimer	SARS-CoV-2	Wild-type	n/a		139.7	HEK293	AcroBiosystems	SPN-C82E3-25ug
SARS-CoV-2 Spike RBD (N501Y) Protein (His & AVI Tag), Biotinylated	RBD	SARS-CoV-2	Alpha	B.1.1.7	319-541	28.49	HEK293	SinoBiological	40592-V49H2-B
SARS-CoV-2 Spike S1 ((HV69-70, Y145)deletion, N501Y, A570D, D614G, P681H) Protein (His & AVI Tag), Biotinylated	Spike S1	SARS-CoV-2	Alpha	B.1.1.7	1-685	77.95	HEK293	SinoBiological	40591-V49H4-B
Biotinylated SARS-CoV-2 S protein (HV69-70del, Y144del, N501Y, A570D, D614G, P681H, T716I, S982A, D1118H) trimer, His,Avitag™ (MALS verified)	Trimer	SARS-CoV-2	Alpha	B.1.1.7		139.4	HEK293	AcroBiosystems	SPN-C82E5-25ug
SARS-CoV-2 Spike RBD (K417N, E484K, N501Y) Protein (His & AVI Tag), Biotinylated	RBD	SARS-CoV-2	Beta	B.1.351	319-541	28.48	HEK293	SinoBiological	40592-V49H3-B
SARS-CoV-2 Spike S1 ((LAL242-244)deletion, L18F, D80A, D215G, R246I, K417N, E484K, N501Y, D614G) Protein (His & AVI Tag), Biotinylated	Spike S1	SARS-CoV-2	Beta	B.1.351	1-685	77.84	HEK293	SinoBiological	40591-V49H5-B
Biotinylated SARS-CoV-2 S protein (L18F, D80A, D215G, 242-244del, R246I, K417N, E484K, N501Y, D614G, A701V) trimer, His,Avitag™ (MALS verified)	Trimer	SARS-CoV-2	Beta	B.1.351		139.3	HEK293	AcroBiosystems	SPN-C82E4-25ug
SARS-CoV-2 Spike RBD (E484K, K417T, N501Y) Protein (His & AVI Tag), Biotinylated	RBD	SARS-CoV-2	Gamma	P.1	319-541	28.49	HEK293	SinoBiological	40592-V49H4-B
SARS-CoV-2 Spike S1 (L18F, T20N, P26S, D138Y, R190S, K417T, E484K, N501Y, D614G, H655Y) Protein (His & AVI Tag), Biotinylated	Spike S1	SARS-CoV-2	Gamma	P.1	1-685	78.28	HEK293	SinoBiological	40591-V49H6-B
Biotinylated SARS-CoV-2 S protein (L18F, T20N, P26S, D138Y, R190S, K417T, E484K, N501Y, D614G, H655Y, T1027I, V1176F) trimer, His,Avitag™ (MALS verified)	Trimer	SARS-CoV-2	Gamma	P.1		138.8	HEK293	AcroBiosystems	SPN-C82E6-25ug
SARS-CoV-2 Spike RBD (L452R, T478K) Protein (His & AVI Tag), Biotinylated	RBD	SARS-CoV-2	Delta	B.1.617.2	319-541	28.43	HEK293	SinoBiological	40592-V49H1-B
SARS-CoV-2 Spike S1 ((157-158) deletion, T19R, G142D, E156G, L452R, T478K, D614G, P681R) Protein (His & AVI Tag), Biotinylated	Spike S1	SARS-CoV-2	Delta	B.1.617.2	1-685	78.09	HEK293	SinoBiological	40591-V49H2-B
Biotinylated SARS-CoV-2 Spike Trimer (T19R, G142D, EF156-157del, R158G, L452R, T478K, D614G, P681R, D950N), His,Avitag™ (MALS verified)	Trimer	SARS-CoV-2	Delta	B.1.617.2		139.5	HEK293	AcroBiosystems	SPN-C82Ec-25ug
SARS-CoV-2 B.1.1.529 (Omicron) Spike RBD-AVI & His Recombinant Protein, Biotinylated	RBD	SARS-CoV-2	Omicron	B.1.1.529		28.49	HEK293	SinoBiological	40592-V49H7-B
Biotinylated SARS-CoV-2 Spike Trimer, His,Avitag™ (B.1.1.529/Omicron) (MALS verified)	Trimer	SARS-CoV-2	Omicron	B.1.1.529		139.8	HEK293	AcroBiosystems	SPN-C82Ee-25ug
SARS-CoV-2 (2019-nCoV) Spike S1 NTD-His & AVI Recombinant Protein, Biotinylated	NTD	SARS-CoV-2	Wild-type	n/a	1-305	35.89	HEK293	SinoBiological	40591-V49H-B
SARS-CoV-2 (2019-nCoV) Spike S2 ECD-His Recombinant Protein, Biotinylated	Spike S2	SARS-CoV-2	Wild-type	n/a	686-1213	59.37	Baculovirus-Insect cells	SinoBiological	40590-V08B-B

## Sheet: Supplementary_Table_2
Sample_ID	dob	weight	height	sex	gender	sexor	ethnicity	school	student	symptomdate	symptom_delay	hh	index	PCR_by_field_team	fullvac	booster	vacctype	Sample_name	Timepoint_days	Timepoint_days_bins	Timepoint_days_symptomdelay	Timepoint_days_symptomdelay_bins
4508	1954-12-10	175	69	Male	Male	Straight/heterosexual	Yes	Some college/Associates degree	No	2020-09-14	0	6	1	1	0	NA		4508_9	9	9	9	9
4508	1954-12-10	175	69	Male	Male	Straight/heterosexual	Yes	Some college/Associates degree	No	2020-09-14	0	6	1	1	0	NA		4508_22	22	21	22	21
4508	1954-12-10	175	69	Male	Male	Straight/heterosexual	Yes	Some college/Associates degree	No	2020-09-14	0	6	1	1	0	NA		4508_28	28	28	28	28
4509	1972-05-12	143	63	Female	Female	Straight/heterosexual	Yes	Graduated high school/GED	No	2020-09-17	3	6	0	1	0	NA		4509_9	6	9	6	4
4509	1972-05-12	143	63	Female	Female	Straight/heterosexual	Yes	Graduated high school/GED	No	2020-09-17	3	6	0	1	0	NA		4509_22	19	21	19	21
4509	1972-05-12	143	63	Female	Female	Straight/heterosexual	Yes	Graduated high school/GED	No	2020-09-17	3	6	0	1	0	NA		4509_28	25	28	25	28
4510	1992-02-28	185	70	Male	Male	Straight/heterosexual	Yes	Some college/Associates degree	No		0	6	0	0	0	NA		4510_22	22	21	22	21
4510	1992-02-28	185	70	Male	Male	Straight/heterosexual	Yes	Some college/Associates degree	No		0	6	0	0	0	NA		4510_28	28	28	28	28
4510	1992-02-28	185	70	Male	Male	Straight/heterosexual	Yes	Some college/Associates degree	No		0	6	0	0	0	NA		4510_9	9	9	9	9
4512	1981-12-05	160	61	Female	Female	Straight/heterosexual	No	Some college/Associates degree	No	2020-09-16	0	7	0	1	0	NA		4512_28	28	28	28	28
4512	1981-12-05	160	61	Female	Female	Straight/heterosexual	No	Some college/Associates degree	No	2020-09-16	0	7	0	1	0	NA		4512_14	14	14	14	14
4512	1981-12-05	160	61	Female	Female	Straight/heterosexual	No	Some college/Associates degree	No	2020-09-16	0	7	0	1	0	NA		4512_21	21	21	21	21
4513	1964-12-11	190	68	Male	Male	Straight/heterosexual	No	Some college/Associates degree	No	2020-09-16	0	7	1	1	0	NA		4513_21	21	21	21	21
4513	1964-12-11	190	68	Male	Male	Straight/heterosexual	No	Some college/Associates degree	No	2020-09-16	0	7	1	1	0	NA		4513_14	14	14	14	14
4514	1950-12-20	159	NA	Female	Female	Straight/heterosexual	No	Grades 1-6	No		0	7	0	0	0	NA		4514_28	28	28	28	28
4514	1950-12-20	159	NA	Female	Female	Straight/heterosexual	No	Grades 1-6	No		0	7	0	0	0	NA		4514_14	14	14	14	14
4514	1950-12-20	159	NA	Female	Female	Straight/heterosexual	No	Grades 1-6	No		0	7	0	0	0	NA		4514_21	21	21	21	21
4520	1976-02-10	165	62	Male	Male	Straight/heterosexual	Yes	Grades 1-6	No	2020-09-26	0	9	0	1	0	NA		4520_28	28	28	28	28
4520	1976-02-10	165	62	Male	Male	Straight/heterosexual	Yes	Grades 1-6	No	2020-09-26	0	9	0	1	0	NA		4520_21	21	21	21	21
4521	1968-06-26	160	60	Female	Female	Straight/heterosexual	No	Graduated high school/GED	No	2020-09-29	0	10	1	1	0	NA		4521_21	21	21	21	21
4521	1968-06-26	160	60	Female	Female	Straight/heterosexual	No	Graduated high school/GED	No	2020-09-29	0	10	1	1	0	NA		4521_28	28	28	28	28
4521	1968-06-26	160	60	Female	Female	Straight/heterosexual	No	Graduated high school/GED	No	2020-09-29	0	10	1	1	0	NA		4521_5	5	4	5	4
4521	1968-06-26	160	60	Female	Female	Straight/heterosexual	No	Graduated high school/GED	No	2020-09-29	0	10	1	1	0	NA		4521_14	14	14	14	14
4521	1968-06-26	160	60	Female	Female	Straight/heterosexual	No	Graduated high school/GED	No	2020-09-29	0	10	1	1	0	NA		4521_14	14	14	14	14
4522	1969-03-20	182	63	Male	Male	Straight/heterosexual	No	Graduated high school/GED	No		0	10	0	0	0	NA		4522_28	28	28	28	28
4522	1969-03-20	182	63	Male	Male	Straight/heterosexual	No	Graduated high school/GED	No		0	10	0	0	0	NA		4522_5	5	4	5	4
4522	1969-03-20	182	63	Male	Male	Straight/heterosexual	No	Graduated high school/GED	No		0	10	0	0	0	NA		4522_14	14	14	14	14
4523	1997-09-10	325	69	Male	Male	Straight/heterosexual	No	Graduated high school/GED			0	10	0	0	0	NA		4523_21	21	21	21	21
4523	1997-09-10	325	69	Male	Male	Straight/heterosexual	No	Graduated high school/GED			0	10	0	0	0	NA		4523_28	28	28	28	28
4523	1997-09-10	325	69	Male	Male	Straight/heterosexual	No	Graduated high school/GED			0	10	0	0	0	NA		4523_14	14	14	14	14
4524	2001-02-19	125	62.5	Female	Female	Straight/heterosexual	No	Some college/Associates degree	Yes		0	10	0	0	0	NA		4524_21	21	21	21	21
4524	2001-02-19	125	62.5	Female	Female	Straight/heterosexual	No	Some college/Associates degree	Yes		0	10	0	0	0	NA		4524_28	28	28	28	28
4524	2001-02-19	125	62.5	Female	Female	Straight/heterosexual	No	Some college/Associates degree	Yes		0	10	0	0	0	NA		4524_14	14	14	14	14
4524	2001-02-19	125	62.5	Female	Female	Straight/heterosexual	No	Some college/Associates degree	Yes		0	10	0	0	0	NA		4524_5	5	4	5	4
4525	1990-03-12	150	60	Female	Female	Straight/heterosexual	No	Some college/Associates degree		2020-10-01	0	11	1	1	0	NA		4525_4	4	4	4	4
4525	1990-03-12	150	60	Female	Female	Straight/heterosexual	No	Some college/Associates degree		2020-10-01	0	11	1	1	0	NA		4525_14	14	14	14	14
4525	1990-03-12	150	60	Female	Female	Straight/heterosexual	No	Some college/Associates degree		2020-10-01	0	11	1	1	0	NA		4525_28	28	28	28	28
4525	1990-03-12	150	60	Female	Female	Straight/heterosexual	No	Some college/Associates degree		2020-10-01	0	11	1	1	0	NA		4525_9	9	9	9	9
4525	1990-03-12	150	60	Female	Female	Straight/heterosexual	No	Some college/Associates degree		2020-10-01	0	11	1	1	0	NA		4525_21	21	21	21	21
4526	1988-06-05	170	69	Male	Male	Straight/heterosexual	No	4 years college (BS/BA)	Yes	2020-10-05	4	11	0	1	0	NA		4526_14	10	14	10	9
4526	1988-06-05	170	69	Male	Male	Straight/heterosexual	No	4 years college (BS/BA)	Yes	2020-10-05	4	11	0	1	0	NA		4526_28	24	28	24	28
4526	1988-06-05	170	69	Male	Male	Straight/heterosexual	No	4 years college (BS/BA)	Yes	2020-10-05	4	11	0	1	0	NA		4526_21	17	21	17	14
4526	1988-06-05	170	69	Male	Male	Straight/heterosexual	No	4 years college (BS/BA)	Yes	2020-10-05	4	11	0	1	0	NA		4526_9	5	9	5	4
4527	1942-10-21	200	69	Male	Male		Yes	No schooling		2020-10-02	0	12	1	1	0	NA		4632_21	240	240	240	240
4527	1942-10-21	200	69	Male	Male		Yes	No schooling		2020-10-02	0	12	1	1	0	NA		4592_14	120	120	120	120
4527	1942-10-21	200	69	Male	Male		Yes	No schooling		2020-10-02	0	12	1	1	0	NA		4527_10	10	9	10	9
4527	1942-10-21	200	69	Male	Male		Yes	No schooling		2020-10-02	0	12	1	1	0	NA		4527_28	28	28	28	28
4527	1942-10-21	200	69	Male	Male		Yes	No schooling		2020-10-02	0	12	1	1	0	NA		4527_21	21	21	21	21
4528	1988-04-18	180	70	Male	Male	Straight/heterosexual	Yes	Some/Completed graduate school	No	2020-10-05	3	12	0	1	0	NA		4621_14	237	240	237	240
4528	1988-04-18	180	70	Male	Male	Straight/heterosexual	Yes	Some/Completed graduate school	No	2020-10-05	3	12	0	1	0	NA		4594_28	117	120	117	120
4528	1988-04-18	180	70	Male	Male	Straight/heterosexual	Yes	Some/Completed graduate school	No	2020-10-05	3	12	0	1	0	NA		4528_14	11	14	11	9
4528	1988-04-18	180	70	Male	Male	Straight/heterosexual	Yes	Some/Completed graduate school	No	2020-10-05	3	12	0	1	0	NA		4528_10	7	9	7	9
4528	1988-04-18	180	70	Male	Male	Straight/heterosexual	Yes	Some/Completed graduate school	No	2020-10-05	3	12	0	1	0	NA		4528_28	25	28	25	28
4528	1988-04-18	180	70	Male	Male	Straight/heterosexual	Yes	Some/Completed graduate school	No	2020-10-05	3	12	0	1	0	NA		4528_21	18	21	18	21
4529	1996-01-01	145	64	Male	Male	Straight/heterosexual	Yes	Graduated high school/GED	No	2020-10-07	5	12	0	1	0	NA		4620_5	235	240	235	240
4529	1996-01-01	145	64	Male	Male	Straight/heterosexual	Yes	Graduated high school/GED	No	2020-10-07	5	12	0	1	0	NA		4600_21	115	120	115	120
4529	1996-01-01	145	64	Male	Male	Straight/heterosexual	Yes	Graduated high school/GED	No	2020-10-07	5	12	0	1	0	NA		4529_10	5	9	5	4
4529	1996-01-01	145	64	Male	Male	Straight/heterosexual	Yes	Graduated high school/GED	No	2020-10-07	5	12	0	1	0	NA		4529_14	9	14	9	9
4529	1996-01-01	145	64	Male	Male	Straight/heterosexual	Yes	Graduated high school/GED	No	2020-10-07	5	12	0	1	0	NA		4529_28	23	28	23	21
4529	1996-01-01	145	64	Male	Male	Straight/heterosexual	Yes	Graduated high school/GED	No	2020-10-07	5	12	0	1	0	NA		4529_21	16	21	16	14
4530	1989-01-04	190	70	Male	Male	Straight/heterosexual	No	4 years college (BS/BA)		2020-10-20	0	13	1	1	0	NA		4530_14	14	14	14	14
4530	1989-01-04	190	70	Male	Male	Straight/heterosexual	No	4 years college (BS/BA)		2020-10-20	0	13	1	1	0	NA		4530_9	9	9	9	9
4530	1989-01-04	190	70	Male	Male	Straight/heterosexual	No	4 years college (BS/BA)		2020-10-20	0	13	1	1	0	NA		4530_28	28	28	28	28
4530	1989-01-04	190	70	Male	Male	Straight/heterosexual	No	4 years college (BS/BA)		2020-10-20	0	13	1	1	0	NA		4530_21	21	21	21	21
4531	1991-06-06	150	65	Female	Female	Straight/heterosexual	No	4 years college (BS/BA)	No	2020-10-23	3	13	0	1	0	NA		4531_14	11	14	11	9
4531	1991-06-06	150	65	Female	Female	Straight/heterosexual	No	4 years college (BS/BA)	No	2020-10-23	3	13	0	1	0	NA		4531_21	18	21	18	21
4531	1991-06-06	150	65	Female	Female	Straight/heterosexual	No	4 years college (BS/BA)	No	2020-10-23	3	13	0	1	0	NA		4531_9	6	9	6	4
4531	1991-06-06	150	65	Female	Female	Straight/heterosexual	No	4 years college (BS/BA)	No	2020-10-23	3	13	0	1	0	NA		4531_28	25	28	25	28
4532	1980-02-09	280	73	Male	Male	Straight/heterosexual	No	4 years college (BS/BA)	No	2020-10-21	0	15	1	1	0	NA		4532_28	28	28	28	28
4532	1980-02-09	280	73	Male	Male	Straight/heterosexual	No	4 years college (BS/BA)	No	2020-10-21	0	15	1	1	0	NA		4532_9	9	9	9	9
4532	1980-02-09	280	73	Male	Male	Straight/heterosexual	No	4 years college (BS/BA)	No	2020-10-21	0	15	1	1	0	NA		4532_21	21	21	21	21
4532	1980-02-09	280	73	Male	Male	Straight/heterosexual	No	4 years college (BS/BA)	No	2020-10-21	0	15	1	1	0	NA		4532_5	5	4	5	4
4532	1980-02-09	280	73	Male	Male	Straight/heterosexual	No	4 years college (BS/BA)	No	2020-10-21	0	15	1	1	0	NA		4532_14	14	14	14	14
4533	1983-06-03	138	64	Female	Female	Straight/heterosexual	No	Graduated high school/GED	No	2020-10-22	1	15	0	1	0	NA		4533_28	27	28	27	28
4533	1983-06-03	138	64	Female	Female	Straight/heterosexual	No	Graduated high school/GED	No	2020-10-22	1	15	0	1	0	NA		4533_21	20	21	20	21
4533	1983-06-03	138	64	Female	Female	Straight/heterosexual	No	Graduated high school/GED	No	2020-10-22	1	15	0	1	0	NA		4533_9	8	9	8	9
4533	1983-06-03	138	64	Female	Female	Straight/heterosexual	No	Graduated high school/GED	No	2020-10-22	1	15	0	1	0	NA		4533_5	4	4	4	4
4533	1983-06-03	138	64	Female	Female	Straight/heterosexual	No	Graduated high school/GED	No	2020-10-22	1	15	0	1	0	NA		4533_14	13	14	13	14
4534	1964-11-12	186	63	Female	Female	Straight/heterosexual	No	Some/Completed graduate school	No	2020-10-22	1	14	0	1	0	NA		4534_28	27	28	27	28
4534	1964-11-12	186	63	Female	Female	Straight/heterosexual	No	Some/Completed graduate school	No	2020-10-22	1	14	0	1	0	NA		4534_14	13	14	13	14
4534	1964-11-12	186	63	Female	Female	Straight/heterosexual	No	Some/Completed graduate school	No	2020-10-22	1	14	0	1	0	NA		4534_9	8	9	8	9
4534	1964-11-12	186	63	Female	Female	Straight/heterosexual	No	Some/Completed graduate school	No	2020-10-22	1	14	0	1	0	NA		4534_5	4	4	4	4
4534	1964-11-12	186	63	Female	Female	Straight/heterosexual	No	Some/Completed graduate school	No	2020-10-22	1	14	0	1	0	NA		4534_21	20	21	20	21
4535	1964-05-13	190	68	Male	Male	Straight/heterosexual	No	Graduated high school/GED	No	2020-10-21	0	14	1	1	0	NA		4535_28	28	28	28	28
4535	1964-05-13	190	68	Male	Male	Straight/heterosexual	No	Graduated high school/GED	No	2020-10-21	0	14	1	1	0	NA		4535_9	9	9	9	9
4535	1964-05-13	190	68	Male	Male	Straight/heterosexual	No	Graduated high school/GED	No	2020-10-21	0	14	1	1	0	NA		4535_5	5	4	5	4
4535	1964-05-13	190	68	Male	Male	Straight/heterosexual	No	Graduated high school/GED	No	2020-10-21	0	14	1	1	0	NA		4535_14	14	14	14	14
4535	1964-05-13	190	68	Male	Male	Straight/heterosexual	No	Graduated high school/GED	No	2020-10-21	0	14	1	1	0	NA		4535_21	21	21	21	21
4536	2001-05-17	165	65	Female	Female	Straight/heterosexual	No	Some college/Associates degree	Yes	2020-10-25	4	14	0	1	0	NA		4536_9	5	9	5	4
4536	2001-05-17	165	65	Female	Female	Straight/heterosexual	No	Some college/Associates degree	Yes	2020-10-25	4	14	0	1	0	NA		4536_5	1	4	1	4
4536	2001-05-17	165	65	Female	Female	Straight/heterosexual	No	Some college/Associates degree	Yes	2020-10-25	4	14	0	1	0	NA		4536_14	10	14	10	9
4536	2001-05-17	165	65	Female	Female	Straight/heterosexual	No	Some college/Associates degree	Yes	2020-10-25	4	14	0	1	0	NA		4536_28	24	28	24	28
4536	2001-05-17	165	65	Female	Female	Straight/heterosexual	No	Some college/Associates degree	Yes	2020-10-25	4	14	0	1	0	NA		4536_21	17	21	17	14
4537	2003-03-26	133	62	Female	Female		No	Graduated high school/GED	No		0	14	0	0	0	NA		4537_14	14	14	14	14
4537	2003-03-26	133	62	Female	Female		No	Graduated high school/GED	No		0	14	0	0	0	NA		4537_7	7	9	7	9
4537	2003-03-26	133	62	Female	Female		No	Graduated high school/GED	No		0	14	0	0	0	NA		4537_5	5	4	5	4
4537	2003-03-26	133	62	Female	Female		No	Graduated high school/GED	No		0	14	0	0	0	NA		4537_21	21	21	21	21
4537	2003-03-26	133	62	Female	Female		No	Graduated high school/GED	No		0	14	0	0	0	NA		4537_28	28	28	28	28
4538	1980-10-04	98	60	Female	Female	Straight/heterosexual	No	Some/Completed graduate school	No	2020-10-25	0	16	1	1	0	NA		4538_28	28	28	28	28
4538	1980-10-04	98	60	Female	Female	Straight/heterosexual	No	Some/Completed graduate school	No	2020-10-25	0	16	1	1	0	NA		4538_9	9	9	9	9
4538	1980-10-04	98	60	Female	Female	Straight/heterosexual	No	Some/Completed graduate school	No	2020-10-25	0	16	1	1	0	NA		4538_4	4	4	4	4
4538	1980-10-04	98	60	Female	Female	Straight/heterosexual	No	Some/Completed graduate school	No	2020-10-25	0	16	1	1	0	NA		4538_14	14	14	14	14
4538	1980-10-04	98	60	Female	Female	Straight/heterosexual	No	Some/Completed graduate school	No	2020-10-25	0	16	1	1	0	NA		4538_21	21	21	21	21
4539	1979-04-03	130	64	Male	Male	Straight/heterosexual	No	Graduated high school/GED	No		0	16	0	0	0	NA		4539_28	28	28	28	28
4539	1979-04-03	130	64	Male	Male	Straight/heterosexual	No	Graduated high school/GED	No		0	16	0	0	0	NA		4539_9	9	9	9	9
4539	1979-04-03	130	64	Male	Male	Straight/heterosexual	No	Graduated high school/GED	No		0	16	0	0	0	NA		4539_4	4	4	4	4
4539	1979-04-03	130	64	Male	Male	Straight/heterosexual	No	Graduated high school/GED	No		0	16	0	0	0	NA		4539_14	14	14	14	14
4539	1979-04-03	130	64	Male	Male	Straight/heterosexual	No	Graduated high school/GED	No		0	16	0	0	0	NA		4539_21	21	21	21	21
4540	1959-03-01	104	63	Female	Female	Straight/heterosexual	No	Some/Completed graduate school	No	2020-10-27	1	17	0	1	0	NA		4540_28	27	28	27	28
4540	1959-03-01	104	63	Female	Female	Straight/heterosexual	No	Some/Completed graduate school	No	2020-10-27	1	17	0	1	0	NA		4540_9	8	9	8	9
4540	1959-03-01	104	63	Female	Female	Straight/heterosexual	No	Some/Completed graduate school	No	2020-10-27	1	17	0	1	0	NA		4540_14	13	14	13	14
4541	1952-01-01	180	70	Male	Male	Straight/heterosexual	No	Some/Completed graduate school	No	2020-10-26	0	17	1	1	0	NA		4541_28	28	28	28	28
4541	1952-01-01	180	70	Male	Male	Straight/heterosexual	No	Some/Completed graduate school	No	2020-10-26	0	17	1	1	0	NA		4541_9	9	9	9	9
4541	1952-01-01	180	70	Male	Male	Straight/heterosexual	No	Some/Completed graduate school	No	2020-10-26	0	17	1	1	0	NA		4541_5	5	4	5	4
4541	1952-01-01	180	70	Male	Male	Straight/heterosexual	No	Some/Completed graduate school	No	2020-10-26	0	17	1	1	0	NA		4541_21	21	21	21	21
4541	1952-01-01	180	70	Male	Male	Straight/heterosexual	No	Some/Completed graduate school	No	2020-10-26	0	17	1	1	0	NA		4541_14	14	14	14	14
4542	1980-05-22	240	63	Female	Female	Straight/heterosexual	Yes	Grades 1-6	No	2020-11-01	0	18	1	1	0	NA		4542_21	21	21	21	21
4542	1980-05-22	240	63	Female	Female	Straight/heterosexual	Yes	Grades 1-6	No	2020-11-01	0	18	1	1	0	NA		4620_14	120	120	120	120
4542	1980-05-22	240	63	Female	Female	Straight/heterosexual	Yes	Grades 1-6	No	2020-11-01	0	18	1	1	0	NA		4542_4	4	4	4	4
4542	1980-05-22	240	63	Female	Female	Straight/heterosexual	Yes	Grades 1-6	No	2020-11-01	0	18	1	1	0	NA		4542_9	9	9	9	9
4542	1980-05-22	240	63	Female	Female	Straight/heterosexual	Yes	Grades 1-6	No	2020-11-01	0	18	1	1	0	NA		4542_14	14	14	14	14
4542	1980-05-22	240	63	Female	Female	Straight/heterosexual	Yes	Grades 1-6	No	2020-11-01	0	18	1	1	0	NA		4542_28	28	28	28	28
4543	2001-03-05	180	67	Male	Male	Straight/heterosexual	Yes		Yes		0	18	0	0	0	NA		4543_21	21	21	21	21
4543	2001-03-05	180	67	Male	Male	Straight/heterosexual	Yes		Yes		0	18	0	0	0	NA		4543_4	4	4	4	4
4543	2001-03-05	180	67	Male	Male	Straight/heterosexual	Yes		Yes		0	18	0	0	0	NA		4543_14	14	14	14	14
4543	2001-03-05	180	67	Male	Male	Straight/heterosexual	Yes		Yes		0	18	0	0	0	NA		4543_9	9	9	9	9
4543	2001-03-05	180	67	Male	Male	Straight/heterosexual	Yes		Yes		0	18	0	0	0	NA		4543_28	28	28	28	28
4544	2003-05-07	260	72	Male	Male		Yes			2020-11-04	3	18	0	1	0	NA		4588_28	117	120	117	120
4544	2003-05-07	260	72	Male	Male		Yes			2020-11-04	3	18	0	1	0	NA		4544_4	1	4	1	4
4544	2003-05-07	260	72	Male	Male		Yes			2020-11-04	3	18	0	1	0	NA		4544_21	18	21	18	21
4544	2003-05-07	260	72	Male	Male		Yes			2020-11-04	3	18	0	1	0	NA		4544_14	11	14	11	9
4544	2003-05-07	260	72	Male	Male		Yes			2020-11-04	3	18	0	1	0	NA		4544_9	6	9	6	4
4544	2003-05-07	260	72	Male	Male		Yes			2020-11-04	3	18	0	1	0	NA		4544_28	25	28	25	28
4546	1972-05-09	185	63	Female	Female	Straight/heterosexual	Yes	Some/Completed graduate school	No	2020-11-05	0	20	1	1	0	NA		4546_21	21	21	21	21
4546	1972-05-09	185	63	Female	Female	Straight/heterosexual	Yes	Some/Completed graduate school	No	2020-11-05	0	20	1	1	0	NA		4546_9	9	9	9	9
4546	1972-05-09	185	63	Female	Female	Straight/heterosexual	Yes	Some/Completed graduate school	No	2020-11-05	0	20	1	1	0	NA		4546_5	5	4	5	4
4546	1972-05-09	185	63	Female	Female	Straight/heterosexual	Yes	Some/Completed graduate school	No	2020-11-05	0	20	1	1	0	NA		4546_28	28	28	28	28
4547	1999-07-12	140	64	Female	Female	Bisexual	Yes		Yes	2020-11-06	1	20	0	1	0	NA		4547_21	20	21	20	21
4547	1999-07-12	140	64	Female	Female	Bisexual	Yes		Yes	2020-11-06	1	20	0	1	0	NA		4547_9	8	9	8	9
4547	1999-07-12	140	64	Female	Female	Bisexual	Yes		Yes	2020-11-06	1	20	0	1	0	NA		4547_5	4	4	4	4
4547	1999-07-12	140	64	Female	Female	Bisexual	Yes		Yes	2020-11-06	1	20	0	1	0	NA		4547_28	27	28	27	28
4548	2005-10-09	104	61	Female	Female		Yes	Prefer not to answer	Yes		0	20	0	0	0	NA		4548_21	21	21	21	21
4548	2005-10-09	104	61	Female	Female		Yes	Prefer not to answer	Yes		0	20	0	0	0	NA		4548_5	5	4	5	4
4548	2005-10-09	104	61	Female	Female		Yes	Prefer not to answer	Yes		0	20	0	0	0	NA		4548_9	9	9	9	9
4548	2005-10-09	104	61	Female	Female		Yes	Prefer not to answer	Yes		0	20	0	0	0	NA		4548_28	28	28	28	28
4549	1999-12-16	170	66	Male	Male	Straight/heterosexual	Yes	Some college/Associates degree	No	2020-11-06	0	21	1	1	0	NA		4613_28	120	120	120	120
4549	1999-12-16	170	66	Male	Male	Straight/heterosexual	Yes	Some college/Associates degree	No	2020-11-06	0	21	1	1	0	NA		4549_14	14	14	14	14
4549	1999-12-16	170	66	Male	Male	Straight/heterosexual	Yes	Some college/Associates degree	No	2020-11-06	0	21	1	1	0	NA		4549_28	28	28	28	28
4549	1999-12-16	170	66	Male	Male	Straight/heterosexual	Yes	Some college/Associates degree	No	2020-11-06	0	21	1	1	0	NA		4549_4	4	4	4	4
4550	1972-05-09	190	68	Female	Female	Bisexual	Yes	Graduated high school/GED	No		0	21	0	0	0	NA		4550_14	14	14	14	14
4550	1972-05-09	190	68	Female	Female	Bisexual	Yes	Graduated high school/GED	No		0	21	0	0	0	NA		4550_4	4	4	4	4
4550	1972-05-09	190	68	Female	Female	Bisexual	Yes	Graduated high school/GED	No		0	21	0	0	0	NA		4550_28	28	28	28	28
4550	1972-05-09	190	68	Female	Female	Bisexual	Yes	Graduated high school/GED	No		0	21	0	0	0	NA		4550_21	21	21	21	21
4550	1972-05-09	190	68	Female	Female	Bisexual	Yes	Graduated high school/GED	No		0	21	0	0	0	NA		4614_3	120	120	120	120
4551	1986-09-23	150	69	Female	Female	Straight/heterosexual	No	4 years college (BS/BA)	No	2020-11-14	0	22	1	1	0	NA		4551_28	28	28	28	28
4551	1986-09-23	150	69	Female	Female	Straight/heterosexual	No	4 years college (BS/BA)	No	2020-11-14	0	22	1	1	0	NA		4551_9	9	9	9	9
4551	1986-09-23	150	69	Female	Female	Straight/heterosexual	No	4 years college (BS/BA)	No	2020-11-14	0	22	1	1	0	NA		4551_21	21	21	21	21
4551	1986-09-23	150	69	Female	Female	Straight/heterosexual	No	4 years college (BS/BA)	No	2020-11-14	0	22	1	1	0	NA		4551_14	14	14	14	14
4555	1991-03-07	135	65	Female	Female	Straight/heterosexual	No	Some/Completed graduate school	No	2020-11-19	0	24	1	1	0	NA		4619_9	240	240	240	240
4555	1991-03-07	135	65	Female	Female	Straight/heterosexual	No	Some/Completed graduate school	No	2020-11-19	0	24	1	1	0	NA		4596_9	120	120	120	120
4555	1991-03-07	135	65	Female	Female	Straight/heterosexual	No	Some/Completed graduate school	No	2020-11-19	0	24	1	1	0	NA		4555_14	14	14	14	14
4555	1991-03-07	135	65	Female	Female	Straight/heterosexual	No	Some/Completed graduate school	No	2020-11-19	0	24	1	1	0	NA		4555_28	28	28	28	28
4555	1991-03-07	135	65	Female	Female	Straight/heterosexual	No	Some/Completed graduate school	No	2020-11-19	0	24	1	1	0	NA		4555_5	5	4	5	4
4555	1991-03-07	135	65	Female	Female	Straight/heterosexual	No	Some/Completed graduate school	No	2020-11-19	0	24	1	1	0	NA		4555_21	21	21	21	21
4555	1991-03-07	135	65	Female	Female	Straight/heterosexual	No	Some/Completed graduate school	No	2020-11-19	0	24	1	1	0	NA		4555_9	9	9	9	9
4556	1989-08-31	140	61	Female	Female	Straight/heterosexual	No	Some/Completed graduate school	No		0	24	0	0	0	NA		4556_21	21	21	21	21
4556	1989-08-31	140	61	Female	Female	Straight/heterosexual	No	Some/Completed graduate school	No		0	24	0	0	0	NA		4556_14	14	14	14	14
4556	1989-08-31	140	61	Female	Female	Straight/heterosexual	No	Some/Completed graduate school	No		0	24	0	0	0	NA		4556_28	28	28	28	28
4556	1989-08-31	140	61	Female	Female	Straight/heterosexual	No	Some/Completed graduate school	No		0	24	0	0	0	NA		4556_9	9	9	9	9
4556	1989-08-31	140	61	Female	Female	Straight/heterosexual	No	Some/Completed graduate school	No		0	24	0	0	0	NA		4556_5	5	4	5	4
4557	1990-10-03	140	64	Female	Female	Bisexual	No	4 years college (BS/BA)	No		0	24	0	0	0	NA		4557_21	21	21	21	21
4557	1990-10-03	140	64	Female	Female	Bisexual	No	4 years college (BS/BA)	No		0	24	0	0	0	NA		4557_5	5	4	5	4
4557	1990-10-03	140	64	Female	Female	Bisexual	No	4 years college (BS/BA)	No		0	24	0	0	0	NA		4557_28	28	28	28	28
4557	1990-10-03	140	64	Female	Female	Bisexual	No	4 years college (BS/BA)	No		0	24	0	0	0	NA		4557_14	14	14	14	14
4558	1988-03-23	190	72	Male	Male	Straight/heterosexual	No	Some/Completed graduate school	No	2020-12-02	0	25	1	1	0	NA		4558_14	14	14	14	14
4558	1988-03-23	190	72	Male	Male	Straight/heterosexual	No	Some/Completed graduate school	No	2020-12-02	0	25	1	1	0	NA		4558_28	28	28	28	28
4558	1988-03-23	190	72	Male	Male	Straight/heterosexual	No	Some/Completed graduate school	No	2020-12-02	0	25	1	1	0	NA		4558_5	5	4	5	4
4558	1988-03-23	190	72	Male	Male	Straight/heterosexual	No	Some/Completed graduate school	No	2020-12-02	0	25	1	1	0	NA		4558_21	21	21	21	21
4559	1989-01-26	128	63	Female	Female	Straight/heterosexual	No	Some/Completed graduate school	No		0	25	0	0	0	NA		4559_14	14	14	14	14
4559	1989-01-26	128	63	Female	Female	Straight/heterosexual	No	Some/Completed graduate school	No		0	25	0	0	0	NA		4559_28	28	28	28	28
4559	1989-01-26	128	63	Female	Female	Straight/heterosexual	No	Some/Completed graduate school	No		0	25	0	0	0	NA		4559_5	5	4	5	4
4559	1989-01-26	128	63	Female	Female	Straight/heterosexual	No	Some/Completed graduate school	No		0	25	0	0	0	NA		4559_21	21	21	21	21
4560	1979-05-13	160	60	Female	Female	Straight/heterosexual	Yes	Grades 1-6	No	2020-12-04	0	26	1	1	0	NA		4560_9	9	9	9	9
4560	1979-05-13	160	60	Female	Female	Straight/heterosexual	Yes	Grades 1-6	No	2020-12-04	0	26	1	1	0	NA		4560_4	4	4	4	4
4561	1975-10-19	180	69	Female	Male	Straight/heterosexual	Yes	Grades 7-11	No	2020-12-04	0	26	0	1	0	NA		4561_9	9	9	9	9
4561	1975-10-19	180	69	Female	Male	Straight/heterosexual	Yes	Grades 7-11	No	2020-12-04	0	26	0	1	0	NA		4561_4	4	4	4	4
4562	1993-04-21	170	72	Male	Male	Straight/heterosexual	No	Some/Completed graduate school	No	2020-12-03	0	27	1	1	0	NA		4562_9	9	9	9	9
4562	1993-04-21	170	72	Male	Male	Straight/heterosexual	No	Some/Completed graduate school	No	2020-12-03	0	27	1	1	0	NA		4632_21	120	120	120	120
4562	1993-04-21	170	72	Male	Male	Straight/heterosexual	No	Some/Completed graduate school	No	2020-12-03	0	27	1	1	0	NA		4562_21	21	21	21	21
4562	1993-04-21	170	72	Male	Male	Straight/heterosexual	No	Some/Completed graduate school	No	2020-12-03	0	27	1	1	0	NA		4562_14	14	14	14	14
4562	1993-04-21	170	72	Male	Male	Straight/heterosexual	No	Some/Completed graduate school	No	2020-12-03	0	27	1	1	0	NA		4562_28	28	28	28	28
4562	1993-04-21	170	72	Male	Male	Straight/heterosexual	No	Some/Completed graduate school	No	2020-12-03	0	27	1	1	0	NA		4562_5	5	4	5	4
4563	1993-07-01	130	61	Female	Female	Straight/heterosexual	No	4 years college (BS/BA)	No	2020-12-04	1	27	0	1	0	NA		4563_9	8	9	8	9
4563	1993-07-01	130	61	Female	Female	Straight/heterosexual	No	4 years college (BS/BA)	No	2020-12-04	1	27	0	1	0	NA		4563_5	4	4	4	4
4563	1993-07-01	130	61	Female	Female	Straight/heterosexual	No	4 years college (BS/BA)	No	2020-12-04	1	27	0	1	0	NA		4632_14	119	120	119	120
4564	1991-03-21	217	59	Female	Female	Straight/heterosexual	Yes	Some/Completed graduate school	No	2020-12-05	0	28	1	1	0	NA		4564_21	21	21	21	21
4564	1991-03-21	217	59	Female	Female	Straight/heterosexual	Yes	Some/Completed graduate school	No	2020-12-05	0	28	1	1	0	NA		4564_28	28	28	28	28
4564	1991-03-21	217	59	Female	Female	Straight/heterosexual	Yes	Some/Completed graduate school	No	2020-12-05	0	28	1	1	0	NA		4564_4	4	4	4	4
4564	1991-03-21	217	59	Female	Female	Straight/heterosexual	Yes	Some/Completed graduate school	No	2020-12-05	0	28	1	1	0	NA		4564_14	14	14	14	14
4564	1991-03-21	217	59	Female	Female	Straight/heterosexual	Yes	Some/Completed graduate school	No	2020-12-05	0	28	1	1	0	NA		4564_9	9	9	9	9
4565	1985-01-28	140	70	Male	Male	Straight/heterosexual	No	Some college/Associates degree	No		0	28	0	0	0	NA		4565_4	4	4	4	4
4565	1985-01-28	140	70	Male	Male	Straight/heterosexual	No	Some college/Associates degree	No		0	28	0	0	0	NA		4565_9	9	9	9	9
4565	1985-01-28	140	70	Male	Male	Straight/heterosexual	No	Some college/Associates degree	No		0	28	0	0	0	NA		4565_21	21	21	21	21
4565	1985-01-28	140	70	Male	Male	Straight/heterosexual	No	Some college/Associates degree	No		0	28	0	0	0	NA		4565_14	14	14	14	14
4565	1985-01-28	140	70	Male	Male	Straight/heterosexual	No	Some college/Associates degree	No		0	28	0	0	0	NA		4565_28	28	28	28	28
4567	1971-11-07	NA	NA	Male	Male	Straight/heterosexual	No	Some college/Associates degree	No	2020-12-07	0	29	1	1	0	NA		4567_4	4	4	4	4
4567	1971-11-07	NA	NA	Male	Male	Straight/heterosexual	No	Some college/Associates degree	No	2020-12-07	0	29	1	1	0	NA		4567_21	21	21	21	21
4567	1971-11-07	NA	NA	Male	Male	Straight/heterosexual	No	Some college/Associates degree	No	2020-12-07	0	29	1	1	0	NA		4567_28	28	28	28	28
4567	1971-11-07	NA	NA	Male	Male	Straight/heterosexual	No	Some college/Associates degree	No	2020-12-07	0	29	1	1	0	NA		4567_14	14	14	14	14
4567	1971-11-07	NA	NA	Male	Male	Straight/heterosexual	No	Some college/Associates degree	No	2020-12-07	0	29	1	1	0	NA		4567_9	9	9	9	9
4568	1975-10-26	NA	NA	Female	Female	Straight/heterosexual	No	Some college/Associates degree	No	2020-12-11	4	29	0	1	0	NA		4568_4	0	4	0	0
4568	1975-10-26	NA	NA	Female	Female	Straight/heterosexual	No	Some college/Associates degree	No	2020-12-11	4	29	0	1	0	NA		4568_21	17	21	17	14
4568	1975-10-26	NA	NA	Female	Female	Straight/heterosexual	No	Some college/Associates degree	No	2020-12-11	4	29	0	1	0	NA		4568_9	5	9	5	4
4568	1975-10-26	NA	NA	Female	Female	Straight/heterosexual	No	Some college/Associates degree	No	2020-12-11	4	29	0	1	0	NA		4568_14	10	14	10	9
4568	1975-10-26	NA	NA	Female	Female	Straight/heterosexual	No	Some college/Associates degree	No	2020-12-11	4	29	0	1	0	NA		4568_28	24	28	24	28
4570	1974-11-13	NA	NA	Male	Male						0	29	0	0	0	NA		4570_4	4	4	4	4
4570	1974-11-13	NA	NA	Male	Male						0	29	0	0	0	NA		4570_21	21	21	21	21
4570	1974-11-13	NA	NA	Male	Male						0	29	0	0	0	NA		4570_28	28	28	28	28
4570	1974-11-13	NA	NA	Male	Male						0	29	0	0	0	NA		4570_9	9	9	9	9
4570	1974-11-13	NA	NA	Male	Male						0	29	0	0	0	NA		4570_14	14	14	14	14
4571	1995-12-25	NA	NA	Female	Female	Straight/heterosexual	No	4 years college (BS/BA)	No	2020-12-11	4	29	0	1	0	NA		4571_4	0	4	0	0
4571	1995-12-25	NA	NA	Female	Female	Straight/heterosexual	No	4 years college (BS/BA)	No	2020-12-11	4	29	0	1	0	NA		4571_21	17	21	17	14
4571	1995-12-25	NA	NA	Female	Female	Straight/heterosexual	No	4 years college (BS/BA)	No	2020-12-11	4	29	0	1	0	NA		4571_9	5	9	5	4
4571	1995-12-25	NA	NA	Female	Female	Straight/heterosexual	No	4 years college (BS/BA)	No	2020-12-11	4	29	0	1	0	NA		4571_28	24	28	24	28
4571	1995-12-25	NA	NA	Female	Female	Straight/heterosexual	No	4 years college (BS/BA)	No	2020-12-11	4	29	0	1	0	NA		4571_14	10	14	10	9
4572	1982-04-18	200	73.2	Male	Male	Straight/heterosexual	No	4 years college (BS/BA)	No	2020-12-08	0	30	1	1	0	NA		4572_28	28	28	28	28
4572	1982-04-18	200	73.2	Male	Male	Straight/heterosexual	No	4 years college (BS/BA)	No	2020-12-08	0	30	1	1	0	NA		4572_21	21	21	21	21
4572	1982-04-18	200	73.2	Male	Male	Straight/heterosexual	No	4 years college (BS/BA)	No	2020-12-08	0	30	1	1	0	NA		4572_9	9	9	9	9
4572	1982-04-18	200	73.2	Male	Male	Straight/heterosexual	No	4 years college (BS/BA)	No	2020-12-08	0	30	1	1	0	NA		4572_14	14	14	14	14
4572	1982-04-18	200	73.2	Male	Male	Straight/heterosexual	No	4 years college (BS/BA)	No	2020-12-08	0	30	1	1	0	NA		4572_3	3	4	3	4
4574	1984-07-15	NA	NA	Female	Female	Straight/heterosexual	Yes	4 years college (BS/BA)	No		0	30	0	0	0	NA		4574_3	3	4	3	4
4576	1959-11-04	180	66	Male	Male		No	Some/Completed graduate school	No	2020-12-04	0	31	1	0	0	NA	J&J	4576_4	4	4	4	4
4576	1959-11-04	180	66	Male	Male		No	Some/Completed graduate school	No	2020-12-04	0	31	1	0	0	NA	J&J	4618_14	120	120	120	120
4576	1959-11-04	180	66	Male	Male		No	Some/Completed graduate school	No	2020-12-04	0	31	1	0	0	NA	J&J	4576_14	14	14	14	14
4576	1959-11-04	180	66	Male	Male		No	Some/Completed graduate school	No	2020-12-04	0	31	1	0	0	NA	J&J	4576_28	28	28	28	28
4576	1959-11-04	180	66	Male	Male		No	Some/Completed graduate school	No	2020-12-04	0	31	1	0	0	NA	J&J	4576_21	21	21	21	21
4577	1991-09-20	300	61	Male	Male	Straight/heterosexual	Yes	Graduated high school/GED	No	2020-12-11	0	32	1	1	0	NA		4577_4	4	4	4	4
4577	1991-09-20	300	61	Male	Male	Straight/heterosexual	Yes	Graduated high school/GED	No	2020-12-11	0	32	1	1	0	NA		4577_28	28	28	28	28
4577	1991-09-20	300	61	Male	Male	Straight/heterosexual	Yes	Graduated high school/GED	No	2020-12-11	0	32	1	1	0	NA		4577_21	21	21	21	21
4577	1991-09-20	300	61	Male	Male	Straight/heterosexual	Yes	Graduated high school/GED	No	2020-12-11	0	32	1	1	0	NA		4577_9	9	9	9	9
4578	1989-09-12	NA	64	Female	Female	Straight/heterosexual	No	4 years college (BS/BA)	No	2020-12-14	3	32	0	1	0	NA		4578_4	1	4	1	4
4580	1991-11-10	187	61	Female	Female	Straight/heterosexual	Yes	Grades 1-6	No	2020-12-19	0	33	1	1	0	NA		4580_28	28	28	28	28
4580	1991-11-10	187	61	Female	Female	Straight/heterosexual	Yes	Grades 1-6	No	2020-12-19	0	33	1	1	0	NA		4580_9	9	9	9	9
4580	1991-11-10	187	61	Female	Female	Straight/heterosexual	Yes	Grades 1-6	No	2020-12-19	0	33	1	1	0	NA		4580_14	14	14	14	14
4580	1991-11-10	187	61	Female	Female	Straight/heterosexual	Yes	Grades 1-6	No	2020-12-19	0	33	1	1	0	NA		4580_4	4	4	4	4
4582	1968-01-07	255	72	Male	Male	Straight/heterosexual	No	Some/Completed graduate school	No	2020-12-26	0	34	1	1	0	NA		4582_14	14	14	14	14
4582	1968-01-07	255	72	Male	Male	Straight/heterosexual	No	Some/Completed graduate school	No	2020-12-26	0	34	1	1	0	NA		4582_21	21	21	21	21
4582	1968-01-07	255	72	Male	Male	Straight/heterosexual	No	Some/Completed graduate school	No	2020-12-26	0	34	1	1	0	NA		4582_28	28	28	28	28
4582	1968-01-07	255	72	Male	Male	Straight/heterosexual	No	Some/Completed graduate school	No	2020-12-26	0	34	1	1	0	NA		4582_9	9	9	9	9
4582	1968-01-07	255	72	Male	Male	Straight/heterosexual	No	Some/Completed graduate school	No	2020-12-26	0	34	1	1	0	NA		4582_4	4	4	4	4
4583	1969-08-29	140	65	Female	Female	Straight/heterosexual	No	Some/Completed graduate school	No	2020-12-26	0	34	0	1	0	NA		4648_28	120	120	120	120
4583	1969-08-29	140	65	Female	Female	Straight/heterosexual	No	Some/Completed graduate school	No	2020-12-26	0	34	0	1	0	NA		4583_14	14	14	14	14
4583	1969-08-29	140	65	Female	Female	Straight/heterosexual	No	Some/Completed graduate school	No	2020-12-26	0	34	0	1	0	NA		4583_21	21	21	21	21
4583	1969-08-29	140	65	Female	Female	Straight/heterosexual	No	Some/Completed graduate school	No	2020-12-26	0	34	0	1	0	NA		4583_28	28	28	28	28
4583	1969-08-29	140	65	Female	Female	Straight/heterosexual	No	Some/Completed graduate school	No	2020-12-26	0	34	0	1	0	NA		4583_9	9	9	9	9
4583	1969-08-29	140	65	Female	Female	Straight/heterosexual	No	Some/Completed graduate school	No	2020-12-26	0	34	0	1	0	NA		4583_4	4	4	4	4
4585	1986-05-18	145	69	Male	Male	Straight/heterosexual	No	Some/Completed graduate school	No	2021-01-04	0	35	1	1	0	NA		4621_14	120	120	120	120
4585	1986-05-18	145	69	Male	Male	Straight/heterosexual	No	Some/Completed graduate school	No	2021-01-04	0	35	1	1	0	NA		4585_28	28	28	28	28
4585	1986-05-18	145	69	Male	Male	Straight/heterosexual	No	Some/Completed graduate school	No	2021-01-04	0	35	1	1	0	NA		4585_21	21	21	21	21
4585	1986-05-18	145	69	Male	Male	Straight/heterosexual	No	Some/Completed graduate school	No	2021-01-04	0	35	1	1	0	NA		4585_9	9	9	9	9
4585	1986-05-18	145	69	Male	Male	Straight/heterosexual	No	Some/Completed graduate school	No	2021-01-04	0	35	1	1	0	NA		4585_14	14	14	14	14
4586	1960-05-29	188	65	Female	Female	Straight/heterosexual	No	Some/Completed graduate school	No	2021-01-07	3	35	0	1	0	NA		4622_14	117	120	117	120
4586	1960-05-29	188	65	Female	Female	Straight/heterosexual	No	Some/Completed graduate school	No	2021-01-07	3	35	0	1	0	NA		4586_28	25	28	25	28
4586	1960-05-29	188	65	Female	Female	Straight/heterosexual	No	Some/Completed graduate school	No	2021-01-07	3	35	0	1	0	NA		4586_14	11	14	11	9
4587	1980-05-23	112	62	Female	Female	Straight/heterosexual	No	4 years college (BS/BA)	No	2021-01-09	0	36	1	1	1	NA	Pfizer	4615_14	120	120	120	120
4587	1980-05-23	112	62	Female	Female	Straight/heterosexual	No	4 years college (BS/BA)	No	2021-01-09	0	36	1	1	1	NA	Pfizer	4587_28	28	28	28	28
4587	1980-05-23	112	62	Female	Female	Straight/heterosexual	No	4 years college (BS/BA)	No	2021-01-09	0	36	1	1	1	NA	Pfizer	4587_14	14	14	14	14
4587	1980-05-23	112	62	Female	Female	Straight/heterosexual	No	4 years college (BS/BA)	No	2021-01-09	0	36	1	1	1	NA	Pfizer	4587_21	21	21	21	21
4587	1980-05-23	112	62	Female	Female	Straight/heterosexual	No	4 years college (BS/BA)	No	2021-01-09	0	36	1	1	1	NA	Pfizer	4587_9	9	9	9	9
4587	1980-05-23	112	62	Female	Female	Straight/heterosexual	No	4 years college (BS/BA)	No	2021-01-09	0	36	1	1	1	NA	Pfizer	4587_5	5	4	5	4
4588	1982-07-15	150	68	Male	Male	Straight/heterosexual	No	4 years college (BS/BA)	No		0	36	0	1	0	NA		4588_28	28	28	28	28
4588	1982-07-15	150	68	Male	Male	Straight/heterosexual	No	4 years college (BS/BA)	No		0	36	0	1	0	NA		4642_21	120	120	120	120
4588	1982-07-15	150	68	Male	Male	Straight/heterosexual	No	4 years college (BS/BA)	No		0	36	0	1	0	NA		4588_14	14	14	14	14
4588	1982-07-15	150	68	Male	Male	Straight/heterosexual	No	4 years college (BS/BA)	No		0	36	0	1	0	NA		4588_21	21	21	21	21
4588	1982-07-15	150	68	Male	Male	Straight/heterosexual	No	4 years college (BS/BA)	No		0	36	0	1	0	NA		4588_9	9	9	9	9
4588	1982-07-15	150	68	Male	Male	Straight/heterosexual	No	4 years college (BS/BA)	No		0	36	0	1	0	NA		4588_5	5	4	5	4
4589	1964-08-05	150	69	Female	Female	Straight/heterosexual	No	Some/Completed graduate school	No		0	37	0	0	0	NA		4589_28	28	28	28	28
4589	1964-08-05	150	69	Female	Female	Straight/heterosexual	No	Some/Completed graduate school	No		0	37	0	0	0	NA		4589_14	14	14	14	14
4589	1964-08-05	150	69	Female	Female	Straight/heterosexual	No	Some/Completed graduate school	No		0	37	0	0	0	NA		4589_5	5	4	5	4
4589	1964-08-05	150	69	Female	Female	Straight/heterosexual	No	Some/Completed graduate school	No		0	37	0	0	0	NA		4589_9	9	9	9	9
4589	1964-08-05	150	69	Female	Female	Straight/heterosexual	No	Some/Completed graduate school	No		0	37	0	0	0	NA		4589_21	21	21	21	21
4590	1964-05-20	168	70	Male	Male	Straight/heterosexual	No	Some college/Associates degree	No		0	37	0	0	0	NA		4590_5	5	4	5	4
4591	2004-05-16	155	67.5	Female	Female		Yes	Grades 7-11	Yes	2021-01-20	0	37	1	1	0	NA		4591_28	28	28	28	28
4591	2004-05-16	155	67.5	Female	Female		Yes	Grades 7-11	Yes	2021-01-20	0	37	1	1	0	NA		4645_14	120	120	120	120
4591	2004-05-16	155	67.5	Female	Female		Yes	Grades 7-11	Yes	2021-01-20	0	37	1	1	0	NA		4591_5	5	4	5	4
4591	2004-05-16	155	67.5	Female	Female		Yes	Grades 7-11	Yes	2021-01-20	0	37	1	1	0	NA		4591_14	14	14	14	14
4591	2004-05-16	155	67.5	Female	Female		Yes	Grades 7-11	Yes	2021-01-20	0	37	1	1	0	NA		4591_9	9	9	9	9
4591	2004-05-16	155	67.5	Female	Female		Yes	Grades 7-11	Yes	2021-01-20	0	37	1	1	0	NA		4591_21	21	21	21	21
4592	2000-09-17	200	75	Male	Male	Straight/heterosexual	Yes	Graduated high school/GED	Yes		0	37	0	0	0	NA		4592_28	28	28	28	28
4592	2000-09-17	200	75	Male	Male	Straight/heterosexual	Yes	Graduated high school/GED	Yes		0	37	0	0	0	NA		4592_5	5	4	5	4
4592	2000-09-17	200	75	Male	Male	Straight/heterosexual	Yes	Graduated high school/GED	Yes		0	37	0	0	0	NA		4592_14	14	14	14	14
4592	2000-09-17	200	75	Male	Male	Straight/heterosexual	Yes	Graduated high school/GED	Yes		0	37	0	0	0	NA		4592_9	9	9	9	9
4592	2000-09-17	200	75	Male	Male	Straight/heterosexual	Yes	Graduated high school/GED	Yes		0	37	0	0	0	NA		4592_21	21	21	21	21
4594	1976-11-15	210	65	Male	Male	Straight/heterosexual	No	Some/Completed graduate school	No		0	38	0	0	1	NA		4594_21	21	21	21	21
4594	1976-11-15	210	65	Male	Male	Straight/heterosexual	No	Some/Completed graduate school	No		0	38	0	0	1	NA		4594_9	9	9	9	9
4594	1976-11-15	210	65	Male	Male	Straight/heterosexual	No	Some/Completed graduate school	No		0	38	0	0	1	NA		4594_4	4	4	4	4
4594	1976-11-15	210	65	Male	Male	Straight/heterosexual	No	Some/Completed graduate school	No		0	38	0	0	1	NA		4594_28	28	28	28	28
4595	1988-02-08	140	69	Female	Female	Straight/heterosexual		Some/Completed graduate school	No		0	38	0	0	0	NA		4595_28	28	28	28	28
4595	1988-02-08	140	69	Female	Female	Straight/heterosexual		Some/Completed graduate school	No		0	38	0	0	0	NA		4595_21	21	21	21	21
4595	1988-02-08	140	69	Female	Female	Straight/heterosexual		Some/Completed graduate school	No		0	38	0	0	0	NA		4595_9	9	9	9	9
4595	1988-02-08	140	69	Female	Female	Straight/heterosexual		Some/Completed graduate school	No		0	38	0	0	0	NA		4595_4	4	4	4	4
4596	1978-12-26	135	62	Female	Female	Straight/heterosexual	No	4 years college (BS/BA)	No	2021-02-08	0	39	1	1	0	NA		4622_5	120	120	120	120
4596	1978-12-26	135	62	Female	Female	Straight/heterosexual	No	4 years college (BS/BA)	No	2021-02-08	0	39	1	1	0	NA		4596_9	9	9	9	9
4596	1978-12-26	135	62	Female	Female	Straight/heterosexual	No	4 years college (BS/BA)	No	2021-02-08	0	39	1	1	0	NA		4596_21	21	21	21	21
4596	1978-12-26	135	62	Female	Female	Straight/heterosexual	No	4 years college (BS/BA)	No	2021-02-08	0	39	1	1	0	NA		4596_14	14	14	14	14
4596	1978-12-26	135	62	Female	Female	Straight/heterosexual	No	4 years college (BS/BA)	No	2021-02-08	0	39	1	1	0	NA		4596_4	4	4	4	4
4597		250	78	Male	Male	Straight/heterosexual	No	4 years college (BS/BA)	No	2021-02-14	6	39	0	1	0	NA		4620_14	114	120	114	120
4597		250	78	Male	Male	Straight/heterosexual	No	4 years college (BS/BA)	No	2021-02-14	6	39	0	1	0	NA		4597_9	3	9	3	4
4597		250	78	Male	Male	Straight/heterosexual	No	4 years college (BS/BA)	No	2021-02-14	6	39	0	1	0	NA		4597_21	15	21	15	14
4597		250	78	Male	Male	Straight/heterosexual	No	4 years college (BS/BA)	No	2021-02-14	6	39	0	1	0	NA		4597_28	22	28	22	21
4597		250	78	Male	Male	Straight/heterosexual	No	4 years college (BS/BA)	No	2021-02-14	6	39	0	1	0	NA		4597_14	8	14	8	9
4597		250	78	Male	Male	Straight/heterosexual	No	4 years college (BS/BA)	No	2021-02-14	6	39	0	1	0	NA		4597_4	-2	4	-2	0
4599	1987-06-05	252	61	Male	Male	Straight/heterosexual	Yes	Some college/Associates degree	No	2021-02-18	0	40	1	1	0	NA		4599_28	28	28	28	28
4599	1987-06-05	252	61	Male	Male	Straight/heterosexual	Yes	Some college/Associates degree	No	2021-02-18	0	40	1	1	0	NA		4647_14	120	120	120	120
4599	1987-06-05	252	61	Male	Male	Straight/heterosexual	Yes	Some college/Associates degree	No	2021-02-18	0	40	1	1	0	NA		4599_9	9	9	9	9
4599	1987-06-05	252	61	Male	Male	Straight/heterosexual	Yes	Some college/Associates degree	No	2021-02-18	0	40	1	1	0	NA		4599_5	5	4	5	4
4599	1987-06-05	252	61	Male	Male	Straight/heterosexual	Yes	Some college/Associates degree	No	2021-02-18	0	40	1	1	0	NA		4599_14	14	14	14	14
4599	1987-06-05	252	61	Male	Male	Straight/heterosexual	Yes	Some college/Associates degree	No	2021-02-18	0	40	1	1	0	NA		4599_21	21	21	21	21
4600	1987-05-23	214	70	Female	Female	Straight/heterosexual	No	Some college/Associates degree	Yes	2021-02-21	3	40	0	1	0	NA		4600_28	25	28	25	28
4600	1987-05-23	214	70	Female	Female	Straight/heterosexual	No	Some college/Associates degree	Yes	2021-02-21	3	40	0	1	0	NA		4622_5	117	120	117	120
4600	1987-05-23	214	70	Female	Female	Straight/heterosexual	No	Some college/Associates degree	Yes	2021-02-21	3	40	0	1	0	NA		4600_5	2	4	2	4
4600	1987-05-23	214	70	Female	Female	Straight/heterosexual	No	Some college/Associates degree	Yes	2021-02-21	3	40	0	1	0	NA		4600_14	11	14	11	9
4600	1987-05-23	214	70	Female	Female	Straight/heterosexual	No	Some college/Associates degree	Yes	2021-02-21	3	40	0	1	0	NA		4600_21	18	21	18	21
4600	1987-05-23	214	70	Female	Female	Straight/heterosexual	No	Some college/Associates degree	Yes	2021-02-21	3	40	0	1	0	NA		4600_9	6	9	6	4
4601	1951-01-06	180	65	Female	Female	Asexual	Yes	Grades 7-11	No	2021-02-26	8	40	0	1	0	NA	Pfizer	4601_28	20	28	20	21
4601	1951-01-06	180	65	Female	Female	Asexual	Yes	Grades 7-11	No	2021-02-26	8	40	0	1	0	NA	Pfizer	4615_5	112	120	112	120
4601	1951-01-06	180	65	Female	Female	Asexual	Yes	Grades 7-11	No	2021-02-26	8	40	0	1	0	NA	Pfizer	4601_14	6	14	6	4
4601	1951-01-06	180	65	Female	Female	Asexual	Yes	Grades 7-11	No	2021-02-26	8	40	0	1	0	NA	Pfizer	4601_5	-3	4	-3	0
4601	1951-01-06	180	65	Female	Female	Asexual	Yes	Grades 7-11	No	2021-02-26	8	40	0	1	0	NA	Pfizer	4601_21	13	21	13	14
4601	1951-01-06	180	65	Female	Female	Asexual	Yes	Grades 7-11	No	2021-02-26	8	40	0	1	0	NA	Pfizer	4601_9	1	9	1	4
4604	1974-11-12	118	67	Female	Female	Straight/heterosexual	No	Some/Completed graduate school	No		0	41	0	0	1	NA	Pfizer	4604_14	14	14	14	14
4604	1974-11-12	118	67	Female	Female	Straight/heterosexual	No	Some/Completed graduate school	No		0	41	0	0	1	NA	Pfizer	4604_9	9	9	9	9
4604	1974-11-12	118	67	Female	Female	Straight/heterosexual	No	Some/Completed graduate school	No		0	41	0	0	1	NA	Pfizer	4604_5	5	4	5	4
4604	1974-11-12	118	67	Female	Female	Straight/heterosexual	No	Some/Completed graduate school	No		0	41	0	0	1	NA	Pfizer	4604_28	28	28	28	28
4605	1964-08-02	170	70	Male	Male	Straight/heterosexual	No	Some/Completed graduate school	No		0	41	0	0	1	NA	Pfizer	4605_14	14	14	14	14
4605	1964-08-02	170	70	Male	Male	Straight/heterosexual	No	Some/Completed graduate school	No		0	41	0	0	1	NA	Pfizer	4605_9	9	9	9	9
4605	1964-08-02	170	70	Male	Male	Straight/heterosexual	No	Some/Completed graduate school	No		0	41	0	0	1	NA	Pfizer	4605_5	5	4	5	4
4605	1964-08-02	170	70	Male	Male	Straight/heterosexual	No	Some/Completed graduate school	No		0	41	0	0	1	NA	Pfizer	4605_28	28	28	28	28
4608	1986-08-07	148	66	Female	Female	Straight/heterosexual	No	4 years college (BS/BA)	No	2021-02-28	0	42	1	1	0	NA		4608_28	28	28	28	28
4608	1986-08-07	148	66	Female	Female	Straight/heterosexual	No	4 years college (BS/BA)	No	2021-02-28	0	42	1	1	0	NA		4608_21	21	21	21	21
4608	1986-08-07	148	66	Female	Female	Straight/heterosexual	No	4 years college (BS/BA)	No	2021-02-28	0	42	1	1	0	NA		4608_9	9	9	9	9
4608	1986-08-07	148	66	Female	Female	Straight/heterosexual	No	4 years college (BS/BA)	No	2021-02-28	0	42	1	1	0	NA		4608_4	4	4	4	4
4608	1986-08-07	148	66	Female	Female	Straight/heterosexual	No	4 years college (BS/BA)	No	2021-02-28	0	42	1	1	0	NA		4608_14	14	14	14	14
4608	1986-08-07	148	66	Female	Female	Straight/heterosexual	No	4 years college (BS/BA)	No	2021-02-28	0	42	1	1	0	NA		4608_14	14	14	14	14
4609	1985-05-17	185	70	Male	Male	Straight/heterosexual	No	Some/Completed graduate school	No		0	42	0	0	0	NA	Moderna	4609_28	28	28	28	28
4609	1985-05-17	185	70	Male	Male	Straight/heterosexual	No	Some/Completed graduate school	No		0	42	0	0	0	NA	Moderna	4609_9	9	9	9	9
4609	1985-05-17	185	70	Male	Male	Straight/heterosexual	No	Some/Completed graduate school	No		0	42	0	0	0	NA	Moderna	4609_21	21	21	21	21
4609	1985-05-17	185	70	Male	Male	Straight/heterosexual	No	Some/Completed graduate school	No		0	42	0	0	0	NA	Moderna	4609_21	21	21	21	21
4609	1985-05-17	185	70	Male	Male	Straight/heterosexual	No	Some/Completed graduate school	No		0	42	0	0	0	NA	Moderna	4609_14	14	14	14	14
4609	1985-05-17	185	70	Male	Male	Straight/heterosexual	No	Some/Completed graduate school	No		0	42	0	0	0	NA	Moderna	4609_14	14	14	14	14
4609	1985-05-17	185	70	Male	Male	Straight/heterosexual	No	Some/Completed graduate school	No		0	42	0	0	0	NA	Moderna	4609_4	4	4	4	4
4610	1980-01-03	190	71	Male	Male	Straight/heterosexual	No	Some college/Associates degree	No	2021-03-21	0	43	1	1	0	NA	Moderna	4610_8	8	9	8	9
4610	1980-01-03	190	71	Male	Male	Straight/heterosexual	No	Some college/Associates degree	No	2021-03-21	0	43	1	1	0	NA	Moderna	4610_14	14	14	14	14
4610	1980-01-03	190	71	Male	Male	Straight/heterosexual	No	Some college/Associates degree	No	2021-03-21	0	43	1	1	0	NA	Moderna	4610_21	21	21	21	21
4610	1980-01-03	190	71	Male	Male	Straight/heterosexual	No	Some college/Associates degree	No	2021-03-21	0	43	1	1	0	NA	Moderna	4642_9	120	120	120	120
4610	1980-01-03	190	71	Male	Male	Straight/heterosexual	No	Some college/Associates degree	No	2021-03-21	0	43	1	1	0	NA	Moderna	4610_28	28	28	28	28
4611	1980-10-04	131	63	Female	Female	Straight/heterosexual	No	Some/Completed graduate school	No	2021-04-04	0	44	1	1	0	NA	Moderna	4611_3	3	4	3	4
4611	1980-10-04	131	63	Female	Female	Straight/heterosexual	No	Some/Completed graduate school	No	2021-04-04	0	44	1	1	0	NA	Moderna	4611_6	6	4	6	4
4611	1980-10-04	131	63	Female	Female	Straight/heterosexual	No	Some/Completed graduate school	No	2021-04-04	0	44	1	1	0	NA	Moderna	4611_14	14	14	14	14
4611	1980-10-04	131	63	Female	Female	Straight/heterosexual	No	Some/Completed graduate school	No	2021-04-04	0	44	1	1	0	NA	Moderna	4611_28	28	28	28	28
4611	1980-10-04	131	63	Female	Female	Straight/heterosexual	No	Some/Completed graduate school	No	2021-04-04	0	44	1	1	0	NA	Moderna	4611_21	21	21	21	21
4612	1993-05-23	215	65	Female	Female	Gay/lesbian/same-gender loving	No	4 years college (BS/BA)	No	2021-04-10	0	45	1	1	0	NA		4612_28	28	28	28	28
4612	1993-05-23	215	65	Female	Female	Gay/lesbian/same-gender loving	No	4 years college (BS/BA)	No	2021-04-10	0	45	1	1	0	NA		4612_9	9	9	9	9
4612	1993-05-23	215	65	Female	Female	Gay/lesbian/same-gender loving	No	4 years college (BS/BA)	No	2021-04-10	0	45	1	1	0	NA		4612_21	21	21	21	21
4612	1993-05-23	215	65	Female	Female	Gay/lesbian/same-gender loving	No	4 years college (BS/BA)	No	2021-04-10	0	45	1	1	0	NA		4612_14	14	14	14	14
4612	1993-05-23	215	65	Female	Female	Gay/lesbian/same-gender loving	No	4 years college (BS/BA)	No	2021-04-10	0	45	1	1	0	NA		4612_3	3	4	3	4
4613	1992-03-29	155	67	Female	Female	Gay/lesbian/same-gender loving	Yes	4 years college (BS/BA)	No		0	45	0	0	1	NA	Pfizer	4613_28	28	28	28	28
4613	1992-03-29	155	67	Female	Female	Gay/lesbian/same-gender loving	Yes	4 years college (BS/BA)	No		0	45	0	0	1	NA	Pfizer	4613_21	21	21	21	21
4613	1992-03-29	155	67	Female	Female	Gay/lesbian/same-gender loving	Yes	4 years college (BS/BA)	No		0	45	0	0	1	NA	Pfizer	4613_9	9	9	9	9
4613	1992-03-29	155	67	Female	Female	Gay/lesbian/same-gender loving	Yes	4 years college (BS/BA)	No		0	45	0	0	1	NA	Pfizer	4613_3	3	4	3	4
4614	1992-07-19	205	75	Male	Male	Straight/heterosexual	No	Some/Completed graduate school	Yes		0	45	0	0	1	NA	Pfizer	4614_28	28	28	28	28
4614	1992-07-19	205	75	Male	Male	Straight/heterosexual	No	Some/Completed graduate school	Yes		0	45	0	0	1	NA	Pfizer	4614_9	9	9	9	9
4614	1992-07-19	205	75	Male	Male	Straight/heterosexual	No	Some/Completed graduate school	Yes		0	45	0	0	1	NA	Pfizer	4614_3	3	4	3	4
4614	1992-07-19	205	75	Male	Male	Straight/heterosexual	No	Some/Completed graduate school	Yes		0	45	0	0	1	NA	Pfizer	4614_14	14	14	14	14
4615	1983-09-17	260	80	Male	Male	Straight/heterosexual	No	4 years college (BS/BA)	No	2021-06-13	0	46	1	1	1	NA	J&J	4615_14	14	14	14	14
4615	1983-09-17	260	80	Male	Male	Straight/heterosexual	No	4 years college (BS/BA)	No	2021-06-13	0	46	1	1	1	NA	J&J	4615_9	9	9	9	9
4615	1983-09-17	260	80	Male	Male	Straight/heterosexual	No	4 years college (BS/BA)	No	2021-06-13	0	46	1	1	1	NA	J&J	4615_28	28	28	28	28
4615	1983-09-17	260	80	Male	Male	Straight/heterosexual	No	4 years college (BS/BA)	No	2021-06-13	0	46	1	1	1	NA	J&J	4615_21	21	21	21	21
4615	1983-09-17	260	80	Male	Male	Straight/heterosexual	No	4 years college (BS/BA)	No	2021-06-13	0	46	1	1	1	NA	J&J	4615_5	5	4	5	4
4616	1982-12-20	165	66	Female	Female	Straight/heterosexual	No	Some college/Associates degree	No	2021-06-17	4	46	0	1	1	NA	Moderna	4616_14	10	14	10	9
4616	1982-12-20	165	66	Female	Female	Straight/heterosexual	No	Some college/Associates degree	No	2021-06-17	4	46	0	1	1	NA	Moderna	4616_9	5	9	5	4
4616	1982-12-20	165	66	Female	Female	Straight/heterosexual	No	Some college/Associates degree	No	2021-06-17	4	46	0	1	1	NA	Moderna	4616_28	24	28	24	28
4616	1982-12-20	165	66	Female	Female	Straight/heterosexual	No	Some college/Associates degree	No	2021-06-17	4	46	0	1	1	NA	Moderna	4616_21	17	21	17	14
4616	1982-12-20	165	66	Female	Female	Straight/heterosexual	No	Some college/Associates degree	No	2021-06-17	4	46	0	1	1	NA	Moderna	4616_5	1	4	1	4
4618	1977-02-18	178	71	Male	Male	Straight/heterosexual	No	4 years college (BS/BA)	No	2021-06-27	0	47	1	1	1	NA	Pfizer	4618_28	28	28	28	28
4618	1977-02-18	178	71	Male	Male	Straight/heterosexual	No	4 years college (BS/BA)	No	2021-06-27	0	47	1	1	1	NA	Pfizer	4618_4	4	4	4	4
4618	1977-02-18	178	71	Male	Male	Straight/heterosexual	No	4 years college (BS/BA)	No	2021-06-27	0	47	1	1	1	NA	Pfizer	4618_9	9	9	9	9
4618	1977-02-18	178	71	Male	Male	Straight/heterosexual	No	4 years college (BS/BA)	No	2021-06-27	0	47	1	1	1	NA	Pfizer	4618_14	14	14	14	14
4619	1985-06-07	130	68	Female	Female	Straight/heterosexual	No	Some/Completed graduate school	No	2021-06-29	2	47	0	1	1	NA	Pfizer	4619_28	26	28	26	28
4619	1985-06-07	130	68	Female	Female	Straight/heterosexual	No	Some/Completed graduate school	No	2021-06-29	2	47	0	1	1	NA	Pfizer	4619_9	7	9	7	9
4619	1985-06-07	130	68	Female	Female	Straight/heterosexual	No	Some/Completed graduate school	No	2021-06-29	2	47	0	1	1	NA	Pfizer	4619_4	2	4	2	4
4619	1985-06-07	130	68	Female	Female	Straight/heterosexual	No	Some/Completed graduate school	No	2021-06-29	2	47	0	1	1	NA	Pfizer	4619_14	12	14	12	14
4620	1981-11-21	172	74	Male	Male	Straight/heterosexual	No	Some college/Associates degree	No	2021-07-02	0	48	1	1	1	NA	Pfizer	4620_21	21	21	21	21
4620	1981-11-21	172	74	Male	Male	Straight/heterosexual	No	Some college/Associates degree	No	2021-07-02	0	48	1	1	1	NA	Pfizer	4620_9	9	9	9	9
4620	1981-11-21	172	74	Male	Male	Straight/heterosexual	No	Some college/Associates degree	No	2021-07-02	0	48	1	1	1	NA	Pfizer	4620_28	28	28	28	28
4620	1981-11-21	172	74	Male	Male	Straight/heterosexual	No	Some college/Associates degree	No	2021-07-02	0	48	1	1	1	NA	Pfizer	4620_5	5	4	5	4
4620	1981-11-21	172	74	Male	Male	Straight/heterosexual	No	Some college/Associates degree	No	2021-07-02	0	48	1	1	1	NA	Pfizer	4620_14	14	14	14	14
4621	1984-01-19	160	70	Female	Female	Straight/heterosexual	No	Some/Completed graduate school	No	2021-07-06	4	48	0	1	1	NA	Pfizer	4621_21	17	21	17	14
4621	1984-01-19	160	70	Female	Female	Straight/heterosexual	No	Some/Completed graduate school	No	2021-07-06	4	48	0	1	1	NA	Pfizer	4621_9	5	9	5	4
4621	1984-01-19	160	70	Female	Female	Straight/heterosexual	No	Some/Completed graduate school	No	2021-07-06	4	48	0	1	1	NA	Pfizer	4621_28	24	28	24	28
4621	1984-01-19	160	70	Female	Female	Straight/heterosexual	No	Some/Completed graduate school	No	2021-07-06	4	48	0	1	1	NA	Pfizer	4621_14	10	14	10	9
4621	1984-01-19	160	70	Female	Female	Straight/heterosexual	No	Some/Completed graduate school	No	2021-07-06	4	48	0	1	1	NA	Pfizer	4621_5	1	4	1	4
4622	1978-08-17	170	69	Male	Male	Straight/heterosexual	No	4 years college (BS/BA)	No		0	48	0	0	1	NA	Pfizer	4622_21	21	21	21	21
4622	1978-08-17	170	69	Male	Male	Straight/heterosexual	No	4 years college (BS/BA)	No		0	48	0	0	1	NA	Pfizer	4622_28	28	28	28	28
4622	1978-08-17	170	69	Male	Male	Straight/heterosexual	No	4 years college (BS/BA)	No		0	48	0	0	1	NA	Pfizer	4622_9	9	9	9	9
4622	1978-08-17	170	69	Male	Male	Straight/heterosexual	No	4 years college (BS/BA)	No		0	48	0	0	1	NA	Pfizer	4622_5	5	4	5	4
4622	1978-08-17	170	69	Male	Male	Straight/heterosexual	No	4 years college (BS/BA)	No		0	48	0	0	1	NA	Pfizer	4622_14	14	14	14	14
4623	1984-01-07	172	70	Male	Male	Straight/heterosexual	No	Some/Completed graduate school	No	2021-07-08	0	49	1	1	1	NA	Moderna	4623_21	21	21	21	21
4623	1984-01-07	172	70	Male	Male	Straight/heterosexual	No	Some/Completed graduate school	No	2021-07-08	0	49	1	1	1	NA	Moderna	4623_14	14	14	14	14
4623	1984-01-07	172	70	Male	Male	Straight/heterosexual	No	Some/Completed graduate school	No	2021-07-08	0	49	1	1	1	NA	Moderna	4623_1	1	4	1	4
4623	1984-01-07	172	70	Male	Male	Straight/heterosexual	No	Some/Completed graduate school	No	2021-07-08	0	49	1	1	1	NA	Moderna	4623_7	7	9	7	9
4624	1985-01-28	140	66.5	Female	Female	Straight/heterosexual	No	Some/Completed graduate school	No		0	49	0	0	1	NA	Moderna	4624_21	21	21	21	21
4624	1985-01-28	140	66.5	Female	Female	Straight/heterosexual	No	Some/Completed graduate school	No		0	49	0	0	1	NA	Moderna	4624_28	28	28	28	28
4624	1985-01-28	140	66.5	Female	Female	Straight/heterosexual	No	Some/Completed graduate school	No		0	49	0	0	1	NA	Moderna	4624_14	14	14	14	14
4624	1985-01-28	140	66.5	Female	Female	Straight/heterosexual	No	Some/Completed graduate school	No		0	49	0	0	1	NA	Moderna	4624_1	1	4	1	4
4624	1985-01-28	140	66.5	Female	Female	Straight/heterosexual	No	Some/Completed graduate school	No		0	49	0	0	1	NA	Moderna	4624_7	7	9	7	9
4627	1994-08-16	180	71	Male	Male	Straight/heterosexual	No	4 years college (BS/BA)	No	2021-07-08	0	50	1	1	1	NA	Pfizer	4627_28	28	28	28	28
4627	1994-08-16	180	71	Male	Male	Straight/heterosexual	No	4 years college (BS/BA)	No	2021-07-08	0	50	1	1	1	NA	Pfizer	4627_9	9	9	9	9
4627	1994-08-16	180	71	Male	Male	Straight/heterosexual	No	4 years college (BS/BA)	No	2021-07-08	0	50	1	1	1	NA	Pfizer	4627_14	14	14	14	14
4627	1994-08-16	180	71	Male	Male	Straight/heterosexual	No	4 years college (BS/BA)	No	2021-07-08	0	50	1	1	1	NA	Pfizer	4627_21	21	21	21	21
4627	1994-08-16	180	71	Male	Male	Straight/heterosexual	No	4 years college (BS/BA)	No	2021-07-08	0	50	1	1	1	NA	Pfizer	4627_5	5	4	5	4
4628	1995-09-29	122	65	Female	Female	Prefer not to answer	No	Some/Completed graduate school	No	2021-07-09	1	50	0	1	1	NA	Moderna	4628_9	8	9	8	9
4628	1995-09-29	122	65	Female	Female	Prefer not to answer	No	Some/Completed graduate school	No	2021-07-09	1	50	0	1	1	NA	Moderna	4628_28	27	28	27	28
4628	1995-09-29	122	65	Female	Female	Prefer not to answer	No	Some/Completed graduate school	No	2021-07-09	1	50	0	1	1	NA	Moderna	4628_21	20	21	20	21
4628	1995-09-29	122	65	Female	Female	Prefer not to answer	No	Some/Completed graduate school	No	2021-07-09	1	50	0	1	1	NA	Moderna	4628_14	13	14	13	14
4628	1995-09-29	122	65	Female	Female	Prefer not to answer	No	Some/Completed graduate school	No	2021-07-09	1	50	0	1	1	NA	Moderna	4628_5	4	4	4	4
4629	1984-03-20	155	68	Male	Male	Straight/heterosexual	No	Some/Completed graduate school	No	2021-07-11	0	51	1	1	1	NA	Pfizer	4629_21	21	21	21	21
4629	1984-03-20	155	68	Male	Male	Straight/heterosexual	No	Some/Completed graduate school	No	2021-07-11	0	51	1	1	1	NA	Pfizer	4629_9	9	9	9	9
4629	1984-03-20	155	68	Male	Male	Straight/heterosexual	No	Some/Completed graduate school	No	2021-07-11	0	51	1	1	1	NA	Pfizer	4629_28	28	28	28	28
4629	1984-03-20	155	68	Male	Male	Straight/heterosexual	No	Some/Completed graduate school	No	2021-07-11	0	51	1	1	1	NA	Pfizer	4629_5	5	4	5	4
4629	1984-03-20	155	68	Male	Male	Straight/heterosexual	No	Some/Completed graduate school	No	2021-07-11	0	51	1	1	1	NA	Pfizer	4629_14	14	14	14	14
4630	1997-03-21	135	67	Male	Male	Straight/heterosexual	No	Some college/Associates degree	Yes		0	51	0	0	1	NA	Pfizer	4630_9	9	9	9	9
4630	1997-03-21	135	67	Male	Male	Straight/heterosexual	No	Some college/Associates degree	Yes		0	51	0	0	1	NA	Pfizer	4630_14	14	14	14	14
4630	1997-03-21	135	67	Male	Male	Straight/heterosexual	No	Some college/Associates degree	Yes		0	51	0	0	1	NA	Pfizer	4630_5	5	4	5	4
4631	1993-03-31	150	65	Female	Female	Gay/lesbian/same-gender loving	Yes	Some/Completed graduate school	No	2021-07-16	0	52	1	1	1	NA	Pfizer	4631_21	21	21	21	21
4631	1993-03-31	150	65	Female	Female	Gay/lesbian/same-gender loving	Yes	Some/Completed graduate school	No	2021-07-16	0	52	1	1	1	NA	Pfizer	4631_9	9	9	9	9
4631	1993-03-31	150	65	Female	Female	Gay/lesbian/same-gender loving	Yes	Some/Completed graduate school	No	2021-07-16	0	52	1	1	1	NA	Pfizer	4631_28	28	28	28	28
4631	1993-03-31	150	65	Female	Female	Gay/lesbian/same-gender loving	Yes	Some/Completed graduate school	No	2021-07-16	0	52	1	1	1	NA	Pfizer	4631_14	14	14	14	14
4631	1993-03-31	150	65	Female	Female	Gay/lesbian/same-gender loving	Yes	Some/Completed graduate school	No	2021-07-16	0	52	1	1	1	NA	Pfizer	4631_5	5	4	5	4
4632	1994-02-09	145	63	Female	Female	Gay/lesbian/same-gender loving	No	4 years college (BS/BA)	No	2021-07-17	1	52	0	1	1	NA	Pfizer	4632_9	8	9	8	9
4632	1994-02-09	145	63	Female	Female	Gay/lesbian/same-gender loving	No	4 years college (BS/BA)	No	2021-07-17	1	52	0	1	1	NA	Pfizer	4632_28	27	28	27	28
4632	1994-02-09	145	63	Female	Female	Gay/lesbian/same-gender loving	No	4 years college (BS/BA)	No	2021-07-17	1	52	0	1	1	NA	Pfizer	4632_21	20	21	20	21
4632	1994-02-09	145	63	Female	Female	Gay/lesbian/same-gender loving	No	4 years college (BS/BA)	No	2021-07-17	1	52	0	1	1	NA	Pfizer	4632_5	4	4	4	4
4632	1994-02-09	145	63	Female	Female	Gay/lesbian/same-gender loving	No	4 years college (BS/BA)	No	2021-07-17	1	52	0	1	1	NA	Pfizer	4632_14	13	14	13	14
4633	1990-08-06	140	68	Female	Female	Straight/heterosexual	No	Some/Completed graduate school	No	2021-07-18	0	53	1	1	1	NA	Pfizer	4633_28	28	28	28	28
4633	1990-08-06	140	68	Female	Female	Straight/heterosexual	No	Some/Completed graduate school	No	2021-07-18	0	53	1	1	1	NA	Pfizer	4633_9	9	9	9	9
4633	1990-08-06	140	68	Female	Female	Straight/heterosexual	No	Some/Completed graduate school	No	2021-07-18	0	53	1	1	1	NA	Pfizer	4633_4	4	4	4	4
4633	1990-08-06	140	68	Female	Female	Straight/heterosexual	No	Some/Completed graduate school	No	2021-07-18	0	53	1	1	1	NA	Pfizer	4633_21	21	21	21	21
4633	1990-08-06	140	68	Female	Female	Straight/heterosexual	No	Some/Completed graduate school	No	2021-07-18	0	53	1	1	1	NA	Pfizer	4633_14	14	14	14	14
4634	1995-11-20	140	67	Female	Female	Straight/heterosexual	No	4 years college (BS/BA)	No		0	53	0	0	1	NA	Moderna	4634_28	28	28	28	28
4634	1995-11-20	140	67	Female	Female	Straight/heterosexual	No	4 years college (BS/BA)	No		0	53	0	0	1	NA	Moderna	4634_9	9	9	9	9
4634	1995-11-20	140	67	Female	Female	Straight/heterosexual	No	4 years college (BS/BA)	No		0	53	0	0	1	NA	Moderna	4634_4	4	4	4	4
4634	1995-11-20	140	67	Female	Female	Straight/heterosexual	No	4 years college (BS/BA)	No		0	53	0	0	1	NA	Moderna	4634_21	21	21	21	21
4634	1995-11-20	140	67	Female	Female	Straight/heterosexual	No	4 years college (BS/BA)	No		0	53	0	0	1	NA	Moderna	4634_14	14	14	14	14
4636	1980-02-16	170	66	Female	Female	Straight/heterosexual	No	Some/Completed graduate school	No	2021-07-23	0	54	0	1	1	NA	Pfizer	4636_28	28	28	28	28
4636	1980-02-16	170	66	Female	Female	Straight/heterosexual	No	Some/Completed graduate school	No	2021-07-23	0	54	0	1	1	NA	Pfizer	4636_4	4	4	4	4
4636	1980-02-16	170	66	Female	Female	Straight/heterosexual	No	Some/Completed graduate school	No	2021-07-23	0	54	0	1	1	NA	Pfizer	4636_14	14	14	14	14
4636	1980-02-16	170	66	Female	Female	Straight/heterosexual	No	Some/Completed graduate school	No	2021-07-23	0	54	0	1	1	NA	Pfizer	4636_9	9	9	9	9
4637	1988-10-28	152.5	67	Male	Male	Straight/heterosexual	No	4 years college (BS/BA)	No	2021-07-27	0	55	1	1	0	NA		4637_9	9	9	9	9
4637	1988-10-28	152.5	67	Male	Male	Straight/heterosexual	No	4 years college (BS/BA)	No	2021-07-27	0	55	1	1	0	NA		4637_14	14	14	14	14
4637	1988-10-28	152.5	67	Male	Male	Straight/heterosexual	No	4 years college (BS/BA)	No	2021-07-27	0	55	1	1	0	NA		4637_21	21	21	21	21
4637	1988-10-28	152.5	67	Male	Male	Straight/heterosexual	No	4 years college (BS/BA)	No	2021-07-27	0	55	1	1	0	NA		4637_28	28	28	28	28
4638	1993-03-22	115	63	Female	Female	Straight/heterosexual	No	4 years college (BS/BA)	No	2021-07-27	0	55	0	1	1	NA	Moderna	4638_9	9	9	9	9
4638	1993-03-22	115	63	Female	Female	Straight/heterosexual	No	4 years college (BS/BA)	No	2021-07-27	0	55	0	1	1	NA	Moderna	4638_14	14	14	14	14
4638	1993-03-22	115	63	Female	Female	Straight/heterosexual	No	4 years college (BS/BA)	No	2021-07-27	0	55	0	1	1	NA	Moderna	4638_21	21	21	21	21
4638	1993-03-22	115	63	Female	Female	Straight/heterosexual	No	4 years college (BS/BA)	No	2021-07-27	0	55	0	1	1	NA	Moderna	4638_28	28	28	28	28
4639	2002-09-24	177	68	Female	Female	Straight/heterosexual	Yes	Graduated high school/GED	No	2021-07-31	0	56	1	1	1	NA	Pfizer	4639_14	14	14	14	14
4639	2002-09-24	177	68	Female	Female	Straight/heterosexual	Yes	Graduated high school/GED	No	2021-07-31	0	56	1	1	1	NA	Pfizer	4639_9	9	9	9	9
4639	2002-09-24	177	68	Female	Female	Straight/heterosexual	Yes	Graduated high school/GED	No	2021-07-31	0	56	1	1	1	NA	Pfizer	4639_28	28	28	28	28
4639	2002-09-24	177	68	Female	Female	Straight/heterosexual	Yes	Graduated high school/GED	No	2021-07-31	0	56	1	1	1	NA	Pfizer	4639_21	21	21	21	21
4640	1967-08-22	238	64	Female	Female	Straight/heterosexual	Yes	4 years college (BS/BA)	No		0	56	0	0	1	NA	Moderna	4640_14	14	14	14	14
4640	1967-08-22	238	64	Female	Female	Straight/heterosexual	Yes	4 years college (BS/BA)	No		0	56	0	0	1	NA	Moderna	4640_21	21	21	21	21
4640	1967-08-22	238	64	Female	Female	Straight/heterosexual	Yes	4 years college (BS/BA)	No		0	56	0	0	1	NA	Moderna	4640_9	9	9	9	9
4640	1967-08-22	238	64	Female	Female	Straight/heterosexual	Yes	4 years college (BS/BA)	No		0	56	0	0	1	NA	Moderna	4640_28	28	28	28	28
4641	1998-06-18	280	70	Male	Male	Straight/heterosexual	Yes	4 years college (BS/BA)	No		0	56	0	0	1	NA	Moderna	4641_14	14	14	14	14
4641	1998-06-18	280	70	Male	Male	Straight/heterosexual	Yes	4 years college (BS/BA)	No		0	56	0	0	1	NA	Moderna	4641_21	21	21	21	21
4641	1998-06-18	280	70	Male	Male	Straight/heterosexual	Yes	4 years college (BS/BA)	No		0	56	0	0	1	NA	Moderna	4641_9	9	9	9	9
4641	1998-06-18	280	70	Male	Male	Straight/heterosexual	Yes	4 years college (BS/BA)	No		0	56	0	0	1	NA	Moderna	4641_28	28	28	28	28
4642	1950-02-03	207.9	68	Male	Male	Asexual	No	Some/Completed graduate school	No	2021-08-09	0	57	1	1	1	NA	Pfizer	4642_14	14	14	14	14
4642	1950-02-03	207.9	68	Male	Male	Asexual	No	Some/Completed graduate school	No	2021-08-09	0	57	1	1	1	NA	Pfizer	4642_3	3	4	3	4
4642	1950-02-03	207.9	68	Male	Male	Asexual	No	Some/Completed graduate school	No	2021-08-09	0	57	1	1	1	NA	Pfizer	4642_28	28	28	28	28
4642	1950-02-03	207.9	68	Male	Male	Asexual	No	Some/Completed graduate school	No	2021-08-09	0	57	1	1	1	NA	Pfizer	4642_9	9	9	9	9
4642	1950-02-03	207.9	68	Male	Male	Asexual	No	Some/Completed graduate school	No	2021-08-09	0	57	1	1	1	NA	Pfizer	4642_21	21	21	21	21
4643	1957-11-13	160	67	Female	Female	Straight/heterosexual	No	4 years college (BS/BA)	No		0	57	0	0	1	NA	Moderna	4643_14	14	14	14	14
4643	1957-11-13	160	67	Female	Female	Straight/heterosexual	No	4 years college (BS/BA)	No		0	57	0	0	1	NA	Moderna	4643_3	3	4	3	4
4643	1957-11-13	160	67	Female	Female	Straight/heterosexual	No	4 years college (BS/BA)	No		0	57	0	0	1	NA	Moderna	4643_9	9	9	9	9
4643	1957-11-13	160	67	Female	Female	Straight/heterosexual	No	4 years college (BS/BA)	No		0	57	0	0	1	NA	Moderna	4643_28	28	28	28	28
4643	1957-11-13	160	67	Female	Female	Straight/heterosexual	No	4 years college (BS/BA)	No		0	57	0	0	1	NA	Moderna	4643_21	21	21	21	21
4643	1957-11-13	160	67	Female	Female	Straight/heterosexual	No	4 years college (BS/BA)	No		0	57	0	0	1	NA	Moderna	4643_14	14	14	14	14
4644	1980-04-10	170	72	Male	Male	Straight/heterosexual	No	4 years college (BS/BA)	No	2021-08-13	0	58	1	1	1	NA	Pfizer	4644_21	21	21	21	21
4644	1980-04-10	170	72	Male	Male	Straight/heterosexual	No	4 years college (BS/BA)	No	2021-08-13	0	58	1	1	1	NA	Pfizer	4644_5	5	4	5	4
4644	1980-04-10	170	72	Male	Male	Straight/heterosexual	No	4 years college (BS/BA)	No	2021-08-13	0	58	1	1	1	NA	Pfizer	4644_28	28	28	28	28
4644	1980-04-10	170	72	Male	Male	Straight/heterosexual	No	4 years college (BS/BA)	No	2021-08-13	0	58	1	1	1	NA	Pfizer	4644_9	9	9	9	9
4644	1980-04-10	170	72	Male	Male	Straight/heterosexual	No	4 years college (BS/BA)	No	2021-08-13	0	58	1	1	1	NA	Pfizer	4644_14	14	14	14	14
4645	1982-05-28	119	63	Female	Female	Straight/heterosexual	No	4 years college (BS/BA)	No	2021-08-15	2	58	0	1	1	NA	Moderna	4645_21	19	21	19	21
4645	1982-05-28	119	63	Female	Female	Straight/heterosexual	No	4 years college (BS/BA)	No	2021-08-15	2	58	0	1	1	NA	Moderna	4645_28	26	28	26	28
4645	1982-05-28	119	63	Female	Female	Straight/heterosexual	No	4 years college (BS/BA)	No	2021-08-15	2	58	0	1	1	NA	Moderna	4645_5	3	4	3	4
4645	1982-05-28	119	63	Female	Female	Straight/heterosexual	No	4 years college (BS/BA)	No	2021-08-15	2	58	0	1	1	NA	Moderna	4645_14	12	14	12	14
4645	1982-05-28	119	63	Female	Female	Straight/heterosexual	No	4 years college (BS/BA)	No	2021-08-15	2	58	0	1	1	NA	Moderna	4645_9	7	9	7	9
4647	1983-11-02	160	68	Female	Female	Asexual	No	Some/Completed graduate school	No	2021-08-13	0	59	1	1	1	NA	Pfizer	4647_9	9	9	9	9
4647	1983-11-02	160	68	Female	Female	Asexual	No	Some/Completed graduate school	No	2021-08-13	0	59	1	1	1	NA	Pfizer	4647_5	5	4	5	4
4647	1983-11-02	160	68	Female	Female	Asexual	No	Some/Completed graduate school	No	2021-08-13	0	59	1	1	1	NA	Pfizer	4647_21	21	21	21	21
4647	1983-11-02	160	68	Female	Female	Asexual	No	Some/Completed graduate school	No	2021-08-13	0	59	1	1	1	NA	Pfizer	4647_28	28	28	28	28
4647	1983-11-02	160	68	Female	Female	Asexual	No	Some/Completed graduate school	No	2021-08-13	0	59	1	1	1	NA	Pfizer	4647_14	14	14	14	14
4648	1977-07-07	165	68	Male	Male	Asexual	No	4 years college (BS/BA)	No		0	59	0	0	1	NA	Pfizer	4648_28	28	28	28	28
4648	1977-07-07	165	68	Male	Male	Asexual	No	4 years college (BS/BA)	No		0	59	0	0	1	NA	Pfizer	4648_14	14	14	14	14
4648	1977-07-07	165	68	Male	Male	Asexual	No	4 years college (BS/BA)	No		0	59	0	0	1	NA	Pfizer	4648_5	5	4	5	4
4648	1977-07-07	165	68	Male	Male	Asexual	No	4 years college (BS/BA)	No		0	59	0	0	1	NA	Pfizer	4648_21	21	21	21	21
4648	1977-07-07	165	68	Male	Male	Asexual	No	4 years college (BS/BA)	No		0	59	0	0	1	NA	Pfizer	4648_9	9	9	9	9
4649	1978-01-03	225	72	Male	Male	Straight/heterosexual	Yes	4 years college (BS/BA)	No	2021-08-15	0	60	1	1	1	NA	Moderna	4649_9	9	9	9	9
4649	1978-01-03	225	72	Male	Male	Straight/heterosexual	Yes	4 years college (BS/BA)	No	2021-08-15	0	60	1	1	1	NA	Moderna	4649_28	28	28	28	28
4649	1978-01-03	225	72	Male	Male	Straight/heterosexual	Yes	4 years college (BS/BA)	No	2021-08-15	0	60	1	1	1	NA	Moderna	4649_21	21	21	21	21
4649	1978-01-03	225	72	Male	Male	Straight/heterosexual	Yes	4 years college (BS/BA)	No	2021-08-15	0	60	1	1	1	NA	Moderna	4649_14	14	14	14	14
4649	1978-01-03	225	72	Male	Male	Straight/heterosexual	Yes	4 years college (BS/BA)	No	2021-08-15	0	60	1	1	1	NA	Moderna	4649_5	5	4	5	4
4650	1978-06-21	104	61	Female	Female	Straight/heterosexual	No	4 years college (BS/BA)	No	2021-08-18	3	60	0	0	1	NA	Pfizer	4650_9	6	9	6	4
4650	1978-06-21	104	61	Female	Female	Straight/heterosexual	No	4 years college (BS/BA)	No	2021-08-18	3	60	0	0	1	NA	Pfizer	4650_14	11	14	11	9
4650	1978-06-21	104	61	Female	Female	Straight/heterosexual	No	4 years college (BS/BA)	No	2021-08-18	3	60	0	0	1	NA	Pfizer	4650_5	2	4	2	4
4652	1989-05-03	145	70	Male	Male	Asexual	No	4 years college (BS/BA)	No		0	61	0	0	0	NA	J&J	4652_3	3	4	3	4
4652	1989-05-03	145	70	Male	Male	Asexual	No	4 years college (BS/BA)	No		0	61	0	0	0	NA	J&J	4652_14	14	14	14	14
4652	1989-05-03	145	70	Male	Male	Asexual	No	4 years college (BS/BA)	No		0	61	0	0	0	NA	J&J	4652_9	9	9	9	9
4652	1989-05-03	145	70	Male	Male	Asexual	No	4 years college (BS/BA)	No		0	61	0	0	0	NA	J&J	4652_21	21	21	21	21
4652	1989-05-03	145	70	Male	Male	Asexual	No	4 years college (BS/BA)	No		0	61	0	0	0	NA	J&J	4652_28	28	28	28	28
4654	1995-09-28	110	62	Female	Female	Straight/heterosexual	Yes	4 years college (BS/BA)	No	2021-08-26	0	62	1	1	1	NA	Pfizer	4654_9	9	9	9	9
4654	1995-09-28	110	62	Female	Female	Straight/heterosexual	Yes	4 years college (BS/BA)	No	2021-08-26	0	62	1	1	1	NA	Pfizer	4654_21	21	21	21	21
4654	1995-09-28	110	62	Female	Female	Straight/heterosexual	Yes	4 years college (BS/BA)	No	2021-08-26	0	62	1	1	1	NA	Pfizer	4654_14	14	14	14	14
4654	1995-09-28	110	62	Female	Female	Straight/heterosexual	Yes	4 years college (BS/BA)	No	2021-08-26	0	62	1	1	1	NA	Pfizer	4654_5	5	4	5	4
4654	1995-09-28	110	62	Female	Female	Straight/heterosexual	Yes	4 years college (BS/BA)	No	2021-08-26	0	62	1	1	1	NA	Pfizer	4654_28	28	28	28	28
4655	1992-07-27	169	68	Male	Male	Straight/heterosexual	No	4 years college (BS/BA)	No	2021-08-27	1	62	0	1	1	NA	Pfizer	4655_5	4	4	4	4
4655	1992-07-27	169	68	Male	Male	Straight/heterosexual	No	4 years college (BS/BA)	No	2021-08-27	1	62	0	1	1	NA	Pfizer	4655_9	8	9	8	9
4655	1992-07-27	169	68	Male	Male	Straight/heterosexual	No	4 years college (BS/BA)	No	2021-08-27	1	62	0	1	1	NA	Pfizer	4655_21	20	21	20	21
4655	1992-07-27	169	68	Male	Male	Straight/heterosexual	No	4 years college (BS/BA)	No	2021-08-27	1	62	0	1	1	NA	Pfizer	4655_14	13	14	13	14
4655	1992-07-27	169	68	Male	Male	Straight/heterosexual	No	4 years college (BS/BA)	No	2021-08-27	1	62	0	1	1	NA	Pfizer	4655_28	27	28	27	28
4656	1994-02-27	180	57	Male	Male	Asexual		Graduated high school/GED	No	2021-09-04	0	63	1	1	1	NA	Pfizer	4656_9	9	9	9	9
4656	1994-02-27	180	57	Male	Male	Asexual		Graduated high school/GED	No	2021-09-04	0	63	1	1	1	NA	Pfizer	4656_5	5	4	5	4
4656	1994-02-27	180	57	Male	Male	Asexual		Graduated high school/GED	No	2021-09-04	0	63	1	1	1	NA	Pfizer	4656_14	14	14	14	14
4658	1948-09-17	142	65	Male	Male	Straight/heterosexual	No	Some college/Associates degree	No	2021-09-14	0	64	1	1	1	NA	Moderna	4658_3	3	4	3	4
4658	1948-09-17	142	65	Male	Male	Straight/heterosexual	No	Some college/Associates degree	No	2021-09-14	0	64	1	1	1	NA	Moderna	4658_9	9	9	9	9
4661	1980-06-26	180	64	Male	Male	Asexual	No	4 years college (BS/BA)	No	2021-09-23	0	65	0	1	1	NA	Moderna	4661_5	5	4	5	4
4661	1980-06-26	180	64	Male	Male	Asexual	No	4 years college (BS/BA)	No	2021-09-23	0	65	0	1	1	NA	Moderna	4661_9	9	9	9	9
4662	1972-10-15	225	75	Male	Male	Asexual	No	4 years college (BS/BA)	No	2021-09-17	0	66	1	1	1	NA	Pfizer	4662_7	7	9	7	9
4663	1979-12-27	155	67	Female	Female	Asexual	No	Graduated high school/GED	No	2021-09-21	0	66	0	1	1	1	J&J	4663_7	7	9	7	9
4682	2012-05-01	60	48	Male	Male		Yes			2022-01-03	0	72	0	0	0	NA		4655_14	120	120	120	120

## Sheet: Supplementary_Table_3
Mass ->	159	160	161	162	163	164
Pop01	1	1	1	0	0	0
Pop02	1	1	0	1	0	0
Pop03	1	1	0	0	1	0
Pop04	1	1	0	0	0	1
Pop05	1	0	1	1	0	0
Pop06	1	0	1	0	1	0
Pop07	1	0	1	0	0	1
Pop08	1	0	0	1	1	0
Pop09	1	0	0	1	0	1
Pop10	1	0	0	0	1	1
Pop11	0	1	1	1	0	0
Pop12	0	1	1	0	1	0
Pop13	0	1	1	0	0	1
Pop14	0	1	0	1	1	0
Pop15	0	1	0	1	0	1
Pop16	0	1	0	0	1	1
Pop17	0	0	1	1	1	0
Pop18	0	0	1	1	0	1
Pop19	0	0	1	0	1	1
Pop20	0	0	0	1	1	1

## Sheet: Supplementary_Table_4
Mass ->	165	166	167	168	169	170	171	172	173	174	175	176
Pop01	1	1	1	1	1	1	0	0	0	0	0	0
Pop02	1	1	1	1	1	0	1	0	0	0	0	0
Pop03	1	1	1	1	1	0	0	1	0	0	0	0
Pop04	1	1	1	1	1	0	0	0	1	0	0	0
Pop05	1	1	1	1	1	0	0	0	0	1	0	0
Pop06	1	1	1	1	1	0	0	0	0	0	1	0
Pop07	1	1	1	1	1	0	0	0	0	0	0	1
Pop08	1	1	1	1	0	1	1	0	0	0	0	0
Pop09	1	1	1	1	0	1	0	1	0	0	0	0
Pop10	1	1	1	1	0	1	0	0	1	0	0	0
Pop11	1	1	1	1	0	1	0	0	0	1	0	0
Pop12	1	1	1	1	0	1	0	0	0	0	1	0
Pop13	1	1	1	1	0	1	0	0	0	0	0	1
Pop14	1	1	1	1	0	0	1	1	0	0	0	0
Pop15	1	1	1	1	0	0	1	0	1	0	0	0
Pop16	1	1	1	1	0	0	1	0	0	1	0	0
Pop17	1	1	1	1	0	0	1	0	0	0	1	0
Pop18	1	1	1	1	0	0	1	0	0	0	0	1
Pop19	1	1	1	1	0	0	0	1	1	0	0	0
Pop20	1	1	1	1	0	0	0	1	0	1	0	0
Pop21	1	1	1	1	0	0	0	1	0	0	1	0
Pop22	1	1	1	1	0	0	0	1	0	0	0	1
Pop23	1	1	1	1	0	0	0	0	1	1	0	0
Pop24	1	1	1	1	0	0	0	0	1	0	1	0
Pop25	1	1	1	1	0	0	0	0	1	0	0	1
Pop26	1	1	1	1	0	0	0	0	0	1	1	0
Pop27	1	1	1	1	0	0	0	0	0	1	0	1
Pop28	1	1	1	1	0	0	0	0	0	0	1	1
Pop29	1	1	1	0	1	1	1	0	0	0	0	0
Pop30	1	1	1	0	1	1	0	1	0	0	0	0
Pop31	1	1	1	0	1	1	0	0	1	0	0	0
Pop32	1	1	1	0	1	1	0	0	0	1	0	0
Pop33	1	1	1	0	1	1	0	0	0	0	1	0
Pop34	1	1	1	0	1	1	0	0	0	0	0	1
Pop35	1	1	1	0	1	0	1	1	0	0	0	0
Pop36	1	1	1	0	1	0	1	0	1	0	0	0
Pop37	1	1	1	0	1	0	1	0	0	1	0	0
Pop38	1	1	1	0	1	0	1	0	0	0	1	0
Pop39	1	1	1	0	1	0	1	0	0	0	0	1
Pop40	1	1	1	0	1	0	0	1	1	0	0	0
Pop41	1	1	1	0	1	0	0	1	0	1	0	0
Pop42	1	1	1	0	1	0	0	1	0	0	1	0
Pop43	1	1	1	0	1	0	0	1	0	0	0	1
Pop44	1	1	1	0	1	0	0	0	1	1	0	0
Pop45	1	1	1	0	1	0	0	0	1	0	1	0
Pop46	1	1	1	0	1	0	0	0	1	0	0	1
Pop47	1	1	1	0	1	0	0	0	0	1	1	0
Pop48	1	1	1	0	1	0	0	0	0	1	0	1
Pop49	1	1	1	0	1	0	0	0	0	0	1	1
Pop50	1	1	1	0	0	1	1	1	0	0	0	0
Pop51	1	1	1	0	0	1	1	0	1	0	0	0
Pop52	1	1	1	0	0	1	1	0	0	1	0	0
Pop53	1	1	1	0	0	1	1	0	0	0	1	0
Pop54	1	1	1	0	0	1	1	0	0	0	0	1
Pop55	1	1	1	0	0	1	0	1	1	0	0	0
Pop56	1	1	1	0	0	1	0	1	0	1	0	0
Pop57	1	1	1	0	0	1	0	1	0	0	1	0
Pop58	1	1	1	0	0	1	0	1	0	0	0	1
Pop59	1	1	1	0	0	1	0	0	1	1	0	0
Pop60	1	1	1	0	0	1	0	0	1	0	1	0
Pop61	1	1	1	0	0	1	0	0	1	0	0	1
Pop62	1	1	1	0	0	1	0	0	0	1	1	0
Pop63	1	1	1	0	0	1	0	0	0	1	0	1
Pop64	1	1	1	0	0	1	0	0	0	0	1	1
Pop65	1	1	1	0	0	0	1	1	1	0	0	0
Pop66	1	1	1	0	0	0	1	1	0	1	0	0
Pop67	1	1	1	0	0	0	1	1	0	0	1	0
Pop68	1	1	1	0	0	0	1	1	0	0	0	1
Pop69	1	1	1	0	0	0	1	0	1	1	0	0
Pop70	1	1	1	0	0	0	1	0	1	0	1	0
Pop71	1	1	1	0	0	0	1	0	1	0	0	1
Pop72	1	1	1	0	0	0	1	0	0	1	1	0
Pop73	1	1	1	0	0	0	1	0	0	1	0	1
Pop74	1	1	1	0	0	0	1	0	0	0	1	1
Pop75	1	1	1	0	0	0	0	1	1	1	0	0
Pop76	1	1	1	0	0	0	0	1	1	0	1	0
Pop77	1	1	1	0	0	0	0	1	1	0	0	1
Pop78	1	1	1	0	0	0	0	1	0	1	1	0
Pop79	1	1	1	0	0	0	0	1	0	1	0	1
Pop80	1	1	1	0	0	0	0	1	0	0	1	1
Pop81	1	1	1	0	0	0	0	0	1	1	1	0
Pop82	1	1	1	0	0	0	0	0	1	1	0	1
Pop83	1	1	1	0	0	0	0	0	1	0	1	1
Pop84	1	1	1	0	0	0	0	0	0	1	1	1
Pop85	1	1	0	1	1	1	1	0	0	0	0	0
Pop86	1	1	0	1	1	1	0	1	0	0	0	0
Pop87	1	1	0	1	1	1	0	0	1	0	0	0
Pop88	1	1	0	1	1	1	0	0	0	1	0	0
Pop89	1	1	0	1	1	1	0	0	0	0	1	0
Pop90	1	1	0	1	1	1	0	0	0	0	0	1
Pop91	1	1	0	1	1	0	1	1	0	0	0	0
Pop92	1	1	0	1	1	0	1	0	1	0	0	0
Pop93	1	1	0	1	1	0	1	0	0	1	0	0
Pop94	1	1	0	1	1	0	1	0	0	0	1	0
Pop95	1	1	0	1	1	0	1	0	0	0	0	1
Pop96	1	1	0	1	1	0	0	1	1	0	0	0
Pop97	1	1	0	1	1	0	0	1	0	1	0	0
Pop98	1	1	0	1	1	0	0	1	0	0	1	0
Pop99	1	1	0	1	1	0	0	1	0	0	0	1
Pop100	1	1	0	1	1	0	0	0	1	1	0	0
Pop101	1	1	0	1	1	0	0	0	1	0	1	0
Pop102	1	1	0	1	1	0	0	0	1	0	0	1
Pop103	1	1	0	1	1	0	0	0	0	1	1	0
Pop104	1	1	0	1	1	0	0	0	0	1	0	1
Pop105	1	1	0	1	1	0	0	0	0	0	1	1
Pop106	1	1	0	1	0	1	1	1	0	0	0	0
Pop107	1	1	0	1	0	1	1	0	1	0	0	0
Pop108	1	1	0	1	0	1	1	0	0	1	0	0
Pop109	1	1	0	1	0	1	1	0	0	0	1	0
Pop110	1	1	0	1	0	1	1	0	0	0	0	1
Pop111	1	1	0	1	0	1	0	1	1	0	0	0
Pop112	1	1	0	1	0	1	0	1	0	1	0	0
Pop113	1	1	0	1	0	1	0	1	0	0	1	0
Pop114	1	1	0	1	0	1	0	1	0	0	0	1
Pop115	1	1	0	1	0	1	0	0	1	1	0	0
Pop116	1	1	0	1	0	1	0	0	1	0	1	0
Pop117	1	1	0	1	0	1	0	0	1	0	0	1
Pop118	1	1	0	1	0	1	0	0	0	1	1	0
Pop119	1	1	0	1	0	1	0	0	0	1	0	1
Pop120	1	1	0	1	0	1	0	0	0	0	1	1
Pop121	1	1	0	1	0	0	1	1	1	0	0	0
Pop122	1	1	0	1	0	0	1	1	0	1	0	0
Pop123	1	1	0	1	0	0	1	1	0	0	1	0
Pop124	1	1	0	1	0	0	1	1	0	0	0	1
Pop125	1	1	0	1	0	0	1	0	1	1	0	0
Pop126	1	1	0	1	0	0	1	0	1	0	1	0
Pop127	1	1	0	1	0	0	1	0	1	0	0	1
Pop128	1	1	0	1	0	0	1	0	0	1	1	0
Pop129	1	1	0	1	0	0	1	0	0	1	0	1
Pop130	1	1	0	1	0	0	1	0	0	0	1	1
Pop131	1	1	0	1	0	0	0	1	1	1	0	0
Pop132	1	1	0	1	0	0	0	1	1	0	1	0
Pop133	1	1	0	1	0	0	0	1	1	0	0	1
Pop134	1	1	0	1	0	0	0	1	0	1	1	0
Pop135	1	1	0	1	0	0	0	1	0	1	0	1
Pop136	1	1	0	1	0	0	0	1	0	0	1	1
Pop137	1	1	0	1	0	0	0	0	1	1	1	0
Pop138	1	1	0	1	0	0	0	0	1	1	0	1
Pop139	1	1	0	1	0	0	0	0	1	0	1	1
Pop140	1	1	0	1	0	0	0	0	0	1	1	1
Pop141	1	1	0	0	1	1	1	1	0	0	0	0
Pop142	1	1	0	0	1	1	1	0	1	0	0	0
Pop143	1	1	0	0	1	1	1	0	0	1	0	0
Pop144	1	1	0	0	1	1	1	0	0	0	1	0
Pop145	1	1	0	0	1	1	1	0	0	0	0	1
Pop146	1	1	0	0	1	1	0	1	1	0	0	0
Pop147	1	1	0	0	1	1	0	1	0	1	0	0
Pop148	1	1	0	0	1	1	0	1	0	0	1	0
Pop149	1	1	0	0	1	1	0	1	0	0	0	1
Pop150	1	1	0	0	1	1	0	0	1	1	0	0
Pop151	1	1	0	0	1	1	0	0	1	0	1	0
Pop152	1	1	0	0	1	1	0	0	1	0	0	1
Pop153	1	1	0	0	1	1	0	0	0	1	1	0
Pop154	1	1	0	0	1	1	0	0	0	1	0	1
Pop155	1	1	0	0	1	1	0	0	0	0	1	1
Pop156	1	1	0	0	1	0	1	1	1	0	0	0
Pop157	1	1	0	0	1	0	1	1	0	1	0	0
Pop158	1	1	0	0	1	0	1	1	0	0	1	0
Pop159	1	1	0	0	1	0	1	1	0	0	0	1
Pop160	1	1	0	0	1	0	1	0	1	1	0	0
Pop161	1	1	0	0	1	0	1	0	1	0	1	0
Pop162	1	1	0	0	1	0	1	0	1	0	0	1
Pop163	1	1	0	0	1	0	1	0	0	1	1	0
Pop164	1	1	0	0	1	0	1	0	0	1	0	1
Pop165	1	1	0	0	1	0	1	0	0	0	1	1
Pop166	1	1	0	0	1	0	0	1	1	1	0	0
Pop167	1	1	0	0	1	0	0	1	1	0	1	0
Pop168	1	1	0	0	1	0	0	1	1	0	0	1
Pop169	1	1	0	0	1	0	0	1	0	1	1	0
Pop170	1	1	0	0	1	0	0	1	0	1	0	1
Pop171	1	1	0	0	1	0	0	1	0	0	1	1
Pop172	1	1	0	0	1	0	0	0	1	1	1	0
Pop173	1	1	0	0	1	0	0	0	1	1	0	1
Pop174	1	1	0	0	1	0	0	0	1	0	1	1
Pop175	1	1	0	0	1	0	0	0	0	1	1	1
Pop176	1	1	0	0	0	1	1	1	1	0	0	0
Pop177	1	1	0	0	0	1	1	1	0	1	0	0
Pop178	1	1	0	0	0	1	1	1	0	0	1	0
Pop179	1	1	0	0	0	1	1	1	0	0	0	1
Pop180	1	1	0	0	0	1	1	0	1	1	0	0
Pop181	1	1	0	0	0	1	1	0	1	0	1	0
Pop182	1	1	0	0	0	1	1	0	1	0	0	1
Pop183	1	1	0	0	0	1	1	0	0	1	1	0
Pop184	1	1	0	0	0	1	1	0	0	1	0	1
Pop185	1	1	0	0	0	1	1	0	0	0	1	1
Pop186	1	1	0	0	0	1	0	1	1	1	0	0
Pop187	1	1	0	0	0	1	0	1	1	0	1	0
Pop188	1	1	0	0	0	1	0	1	1	0	0	1
Pop189	1	1	0	0	0	1	0	1	0	1	1	0
Pop190	1	1	0	0	0	1	0	1	0	1	0	1
Pop191	1	1	0	0	0	1	0	1	0	0	1	1
Pop192	1	1	0	0	0	1	0	0	1	1	1	0
Pop193	1	1	0	0	0	1	0	0	1	1	0	1
Pop194	1	1	0	0	0	1	0	0	1	0	1	1
Pop195	1	1	0	0	0	1	0	0	0	1	1	1
Pop196	1	1	0	0	0	0	1	1	1	1	0	0
Pop197	1	1	0	0	0	0	1	1	1	0	1	0
Pop198	1	1	0	0	0	0	1	1	1	0	0	1
Pop199	1	1	0	0	0	0	1	1	0	1	1	0
Pop200	1	1	0	0	0	0	1	1	0	1	0	1
Pop201	1	1	0	0	0	0	1	1	0	0	1	1
Pop202	1	1	0	0	0	0	1	0	1	1	1	0
Pop203	1	1	0	0	0	0	1	0	1	1	0	1
Pop204	1	1	0	0	0	0	1	0	1	0	1	1
Pop205	1	1	0	0	0	0	1	0	0	1	1	1
Pop206	1	1	0	0	0	0	0	1	1	1	1	0
Pop207	1	1	0	0	0	0	0	1	1	1	0	1
Pop208	1	1	0	0	0	0	0	1	1	0	1	1
Pop209	1	1	0	0	0	0	0	1	0	1	1	1
Pop210	1	1	0	0	0	0	0	0	1	1	1	1
Pop211	1	0	1	1	1	1	1	0	0	0	0	0
Pop212	1	0	1	1	1	1	0	1	0	0	0	0
Pop213	1	0	1	1	1	1	0	0	1	0	0	0
Pop214	1	0	1	1	1	1	0	0	0	1	0	0
Pop215	1	0	1	1	1	1	0	0	0	0	1	0
Pop216	1	0	1	1	1	1	0	0	0	0	0	1
Pop217	1	0	1	1	1	0	1	1	0	0	0	0
Pop218	1	0	1	1	1	0	1	0	1	0	0	0
Pop219	1	0	1	1	1	0	1	0	0	1	0	0
Pop220	1	0	1	1	1	0	1	0	0	0	1	0
Pop221	1	0	1	1	1	0	1	0	0	0	0	1
Pop222	1	0	1	1	1	0	0	1	1	0	0	0
Pop223	1	0	1	1	1	0	0	1	0	1	0	0
Pop224	1	0	1	1	1	0	0	1	0	0	1	0
Pop225	1	0	1	1	1	0	0	1	0	0	0	1
Pop226	1	0	1	1	1	0	0	0	1	1	0	0
Pop227	1	0	1	1	1	0	0	0	1	0	1	0
Pop228	1	0	1	1	1	0	0	0	1	0	0	1
Pop229	1	0	1	1	1	0	0	0	0	1	1	0
Pop230	1	0	1	1	1	0	0	0	0	1	0	1
Pop231	1	0	1	1	1	0	0	0	0	0	1	1
Pop232	1	0	1	1	0	1	1	1	0	0	0	0
Pop233	1	0	1	1	0	1	1	0	1	0	0	0
Pop234	1	0	1	1	0	1	1	0	0	1	0	0
Pop235	1	0	1	1	0	1	1	0	0	0	1	0
Pop236	1	0	1	1	0	1	1	0	0	0	0	1
Pop237	1	0	1	1	0	1	0	1	1	0	0	0
Pop238	1	0	1	1	0	1	0	1	0	1	0	0
Pop239	1	0	1	1	0	1	0	1	0	0	1	0
Pop240	1	0	1	1	0	1	0	1	0	0	0	1
Pop241	1	0	1	1	0	1	0	0	1	1	0	0
Pop242	1	0	1	1	0	1	0	0	1	0	1	0
Pop243	1	0	1	1	0	1	0	0	1	0	0	1
Pop244	1	0	1	1	0	1	0	0	0	1	1	0
Pop245	1	0	1	1	0	1	0	0	0	1	0	1
Pop246	1	0	1	1	0	1	0	0	0	0	1	1
Pop247	1	0	1	1	0	0	1	1	1	0	0	0
Pop248	1	0	1	1	0	0	1	1	0	1	0	0
Pop249	1	0	1	1	0	0	1	1	0	0	1	0
Pop250	1	0	1	1	0	0	1	1	0	0	0	1
Pop251	1	0	1	1	0	0	1	0	1	1	0	0
Pop252	1	0	1	1	0	0	1	0	1	0	1	0
Pop253	1	0	1	1	0	0	1	0	1	0	0	1
Pop254	1	0	1	1	0	0	1	0	0	1	1	0
Pop255	1	0	1	1	0	0	1	0	0	1	0	1
Pop256	1	0	1	1	0	0	1	0	0	0	1	1
Pop257	1	0	1	1	0	0	0	1	1	1	0	0
Pop258	1	0	1	1	0	0	0	1	1	0	1	0
Pop259	1	0	1	1	0	0	0	1	1	0	0	1
Pop260	1	0	1	1	0	0	0	1	0	1	1	0
Pop261	1	0	1	1	0	0	0	1	0	1	0	1
Pop262	1	0	1	1	0	0	0	1	0	0	1	1
Pop263	1	0	1	1	0	0	0	0	1	1	1	0
Pop264	1	0	1	1	0	0	0	0	1	1	0	1
Pop265	1	0	1	1	0	0	0	0	1	0	1	1
Pop266	1	0	1	1	0	0	0	0	0	1	1	1
Pop267	1	0	1	0	1	1	1	1	0	0	0	0
Pop268	1	0	1	0	1	1	1	0	1	0	0	0
Pop269	1	0	1	0	1	1	1	0	0	1	0	0
Pop270	1	0	1	0	1	1	1	0	0	0	1	0
Pop271	1	0	1	0	1	1	1	0	0	0	0	1
Pop272	1	0	1	0	1	1	0	1	1	0	0	0
Pop273	1	0	1	0	1	1	0	1	0	1	0	0
Pop274	1	0	1	0	1	1	0	1	0	0	1	0
Pop275	1	0	1	0	1	1	0	1	0	0	0	1
Pop276	1	0	1	0	1	1	0	0	1	1	0	0
Pop277	1	0	1	0	1	1	0	0	1	0	1	0
Pop278	1	0	1	0	1	1	0	0	1	0	0	1
Pop279	1	0	1	0	1	1	0	0	0	1	1	0
Pop280	1	0	1	0	1	1	0	0	0	1	0	1
Pop281	1	0	1	0	1	1	0	0	0	0	1	1
Pop282	1	0	1	0	1	0	1	1	1	0	0	0
Pop283	1	0	1	0	1	0	1	1	0	1	0	0
Pop284	1	0	1	0	1	0	1	1	0	0	1	0
Pop285	1	0	1	0	1	0	1	1	0	0	0	1
Pop286	1	0	1	0	1	0	1	0	1	1	0	0
Pop287	1	0	1	0	1	0	1	0	1	0	1	0
Pop288	1	0	1	0	1	0	1	0	1	0	0	1
Pop289	1	0	1	0	1	0	1	0	0	1	1	0
Pop290	1	0	1	0	1	0	1	0	0	1	0	1
Pop291	1	0	1	0	1	0	1	0	0	0	1	1
Pop292	1	0	1	0	1	0	0	1	1	1	0	0
Pop293	1	0	1	0	1	0	0	1	1	0	1	0
Pop294	1	0	1	0	1	0	0	1	1	0	0	1
Pop295	1	0	1	0	1	0	0	1	0	1	1	0
Pop296	1	0	1	0	1	0	0	1	0	1	0	1
Pop297	1	0	1	0	1	0	0	1	0	0	1	1
Pop298	1	0	1	0	1	0	0	0	1	1	1	0
Pop299	1	0	1	0	1	0	0	0	1	1	0	1
Pop300	1	0	1	0	1	0	0	0	1	0	1	1
Pop301	1	0	1	0	1	0	0	0	0	1	1	1
Pop302	1	0	1	0	0	1	1	1	1	0	0	0
Pop303	1	0	1	0	0	1	1	1	0	1	0	0
Pop304	1	0	1	0	0	1	1	1	0	0	1	0
Pop305	1	0	1	0	0	1	1	1	0	0	0	1
Pop306	1	0	1	0	0	1	1	0	1	1	0	0
Pop307	1	0	1	0	0	1	1	0	1	0	1	0
Pop308	1	0	1	0	0	1	1	0	1	0	0	1
Pop309	1	0	1	0	0	1	1	0	0	1	1	0
Pop310	1	0	1	0	0	1	1	0	0	1	0	1
Pop311	1	0	1	0	0	1	1	0	0	0	1	1
Pop312	1	0	1	0	0	1	0	1	1	1	0	0
Pop313	1	0	1	0	0	1	0	1	1	0	1	0
Pop314	1	0	1	0	0	1	0	1	1	0	0	1
Pop315	1	0	1	0	0	1	0	1	0	1	1	0
Pop316	1	0	1	0	0	1	0	1	0	1	0	1
Pop317	1	0	1	0	0	1	0	1	0	0	1	1
Pop318	1	0	1	0	0	1	0	0	1	1	1	0
Pop319	1	0	1	0	0	1	0	0	1	1	0	1
Pop320	1	0	1	0	0	1	0	0	1	0	1	1
Pop321	1	0	1	0	0	1	0	0	0	1	1	1
Pop322	1	0	1	0	0	0	1	1	1	1	0	0
Pop323	1	0	1	0	0	0	1	1	1	0	1	0
Pop324	1	0	1	0	0	0	1	1	1	0	0	1
Pop325	1	0	1	0	0	0	1	1	0	1	1	0
Pop326	1	0	1	0	0	0	1	1	0	1	0	1
Pop327	1	0	1	0	0	0	1	1	0	0	1	1
Pop328	1	0	1	0	0	0	1	0	1	1	1	0
Pop329	1	0	1	0	0	0	1	0	1	1	0	1
Pop330	1	0	1	0	0	0	1	0	1	0	1	1
Pop331	1	0	1	0	0	0	1	0	0	1	1	1
Pop332	1	0	1	0	0	0	0	1	1	1	1	0
Pop333	1	0	1	0	0	0	0	1	1	1	0	1
Pop334	1	0	1	0	0	0	0	1	1	0	1	1
Pop335	1	0	1	0	0	0	0	1	0	1	1	1
Pop336	1	0	1	0	0	0	0	0	1	1	1	1
Pop337	1	0	0	1	1	1	1	1	0	0	0	0
Pop338	1	0	0	1	1	1	1	0	1	0	0	0
Pop339	1	0	0	1	1	1	1	0	0	1	0	0
Pop340	1	0	0	1	1	1	1	0	0	0	1	0
Pop341	1	0	0	1	1	1	1	0	0	0	0	1
Pop342	1	0	0	1	1	1	0	1	1	0	0	0
Pop343	1	0	0	1	1	1	0	1	0	1	0	0
Pop344	1	0	0	1	1	1	0	1	0	0	1	0
Pop345	1	0	0	1	1	1	0	1	0	0	0	1
Pop346	1	0	0	1	1	1	0	0	1	1	0	0
Pop347	1	0	0	1	1	1	0	0	1	0	1	0
Pop348	1	0	0	1	1	1	0	0	1	0	0	1
Pop349	1	0	0	1	1	1	0	0	0	1	1	0
Pop350	1	0	0	1	1	1	0	0	0	1	0	1
Pop351	1	0	0	1	1	1	0	0	0	0	1	1
Pop352	1	0	0	1	1	0	1	1	1	0	0	0
Pop353	1	0	0	1	1	0	1	1	0	1	0	0
Pop354	1	0	0	1	1	0	1	1	0	0	1	0
Pop355	1	0	0	1	1	0	1	1	0	0	0	1
Pop356	1	0	0	1	1	0	1	0	1	1	0	0
Pop357	1	0	0	1	1	0	1	0	1	0	1	0
Pop358	1	0	0	1	1	0	1	0	1	0	0	1
Pop359	1	0	0	1	1	0	1	0	0	1	1	0
Pop360	1	0	0	1	1	0	1	0	0	1	0	1
Pop361	1	0	0	1	1	0	1	0	0	0	1	1
Pop362	1	0	0	1	1	0	0	1	1	1	0	0
Pop363	1	0	0	1	1	0	0	1	1	0	1	0
Pop364	1	0	0	1	1	0	0	1	1	0	0	1
Pop365	1	0	0	1	1	0	0	1	0	1	1	0
Pop366	1	0	0	1	1	0	0	1	0	1	0	1
Pop367	1	0	0	1	1	0	0	1	0	0	1	1
Pop368	1	0	0	1	1	0	0	0	1	1	1	0
Pop369	1	0	0	1	1	0	0	0	1	1	0	1
Pop370	1	0	0	1	1	0	0	0	1	0	1	1
Pop371	1	0	0	1	1	0	0	0	0	1	1	1
Pop372	1	0	0	1	0	1	1	1	1	0	0	0
Pop373	1	0	0	1	0	1	1	1	0	1	0	0
Pop374	1	0	0	1	0	1	1	1	0	0	1	0
Pop375	1	0	0	1	0	1	1	1	0	0	0	1
Pop376	1	0	0	1	0	1	1	0	1	1	0	0
Pop377	1	0	0	1	0	1	1	0	1	0	1	0
Pop378	1	0	0	1	0	1	1	0	1	0	0	1
Pop379	1	0	0	1	0	1	1	0	0	1	1	0
Pop380	1	0	0	1	0	1	1	0	0	1	0	1
Pop381	1	0	0	1	0	1	1	0	0	0	1	1
Pop382	1	0	0	1	0	1	0	1	1	1	0	0
Pop383	1	0	0	1	0	1	0	1	1	0	1	0
Pop384	1	0	0	1	0	1	0	1	1	0	0	1
Pop385	1	0	0	1	0	1	0	1	0	1	1	0
Pop386	1	0	0	1	0	1	0	1	0	1	0	1
Pop387	1	0	0	1	0	1	0	1	0	0	1	1
Pop388	1	0	0	1	0	1	0	0	1	1	1	0
Pop389	1	0	0	1	0	1	0	0	1	1	0	1
Pop390	1	0	0	1	0	1	0	0	1	0	1	1
Pop391	1	0	0	1	0	1	0	0	0	1	1	1
Pop392	1	0	0	1	0	0	1	1	1	1	0	0
Pop393	1	0	0	1	0	0	1	1	1	0	1	0
Pop394	1	0	0	1	0	0	1	1	1	0	0	1
Pop395	1	0	0	1	0	0	1	1	0	1	1	0
Pop396	1	0	0	1	0	0	1	1	0	1	0	1
Pop397	1	0	0	1	0	0	1	1	0	0	1	1
Pop398	1	0	0	1	0	0	1	0	1	1	1	0
Pop399	1	0	0	1	0	0	1	0	1	1	0	1
Pop400	1	0	0	1	0	0	1	0	1	0	1	1
Pop401	1	0	0	1	0	0	1	0	0	1	1	1
Pop402	1	0	0	1	0	0	0	1	1	1	1	0
Pop403	1	0	0	1	0	0	0	1	1	1	0	1
Pop404	1	0	0	1	0	0	0	1	1	0	1	1
Pop405	1	0	0	1	0	0	0	1	0	1	1	1
Pop406	1	0	0	1	0	0	0	0	1	1	1	1
Pop407	1	0	0	0	1	1	1	1	1	0	0	0
Pop408	1	0	0	0	1	1	1	1	0	1	0	0
Pop409	1	0	0	0	1	1	1	1	0	0	1	0
Pop410	1	0	0	0	1	1	1	1	0	0	0	1
Pop411	1	0	0	0	1	1	1	0	1	1	0	0
Pop412	1	0	0	0	1	1	1	0	1	0	1	0
Pop413	1	0	0	0	1	1	1	0	1	0	0	1
Pop414	1	0	0	0	1	1	1	0	0	1	1	0
Pop415	1	0	0	0	1	1	1	0	0	1	0	1
Pop416	1	0	0	0	1	1	1	0	0	0	1	1
Pop417	1	0	0	0	1	1	0	1	1	1	0	0
Pop418	1	0	0	0	1	1	0	1	1	0	1	0
Pop419	1	0	0	0	1	1	0	1	1	0	0	1
Pop420	1	0	0	0	1	1	0	1	0	1	1	0
Pop421	1	0	0	0	1	1	0	1	0	1	0	1
Pop422	1	0	0	0	1	1	0	1	0	0	1	1
Pop423	1	0	0	0	1	1	0	0	1	1	1	0
Pop424	1	0	0	0	1	1	0	0	1	1	0	1
Pop425	1	0	0	0	1	1	0	0	1	0	1	1
Pop426	1	0	0	0	1	1	0	0	0	1	1	1
Pop427	1	0	0	0	1	0	1	1	1	1	0	0
Pop428	1	0	0	0	1	0	1	1	1	0	1	0
Pop429	1	0	0	0	1	0	1	1	1	0	0	1
Pop430	1	0	0	0	1	0	1	1	0	1	1	0
Pop431	1	0	0	0	1	0	1	1	0	1	0	1
Pop432	1	0	0	0	1	0	1	1	0	0	1	1
Pop433	1	0	0	0	1	0	1	0	1	1	1	0
Pop434	1	0	0	0	1	0	1	0	1	1	0	1
Pop435	1	0	0	0	1	0	1	0	1	0	1	1
Pop436	1	0	0	0	1	0	1	0	0	1	1	1
Pop437	1	0	0	0	1	0	0	1	1	1	1	0
Pop438	1	0	0	0	1	0	0	1	1	1	0	1
Pop439	1	0	0	0	1	0	0	1	1	0	1	1
Pop440	1	0	0	0	1	0	0	1	0	1	1	1
Pop441	1	0	0	0	1	0	0	0	1	1	1	1
Pop442	1	0	0	0	0	1	1	1	1	1	0	0
Pop443	1	0	0	0	0	1	1	1	1	0	1	0
Pop444	1	0	0	0	0	1	1	1	1	0	0	1
Pop445	1	0	0	0	0	1	1	1	0	1	1	0
Pop446	1	0	0	0	0	1	1	1	0	1	0	1
Pop447	1	0	0	0	0	1	1	1	0	0	1	1
Pop448	1	0	0	0	0	1	1	0	1	1	1	0
Pop449	1	0	0	0	0	1	1	0	1	1	0	1
Pop450	1	0	0	0	0	1	1	0	1	0	1	1
Pop451	1	0	0	0	0	1	1	0	0	1	1	1
Pop452	1	0	0	0	0	1	0	1	1	1	1	0
Pop453	1	0	0	0	0	1	0	1	1	1	0	1
Pop454	1	0	0	0	0	1	0	1	1	0	1	1
Pop455	1	0	0	0	0	1	0	1	0	1	1	1
Pop456	1	0	0	0	0	1	0	0	1	1	1	1
Pop457	1	0	0	0	0	0	1	1	1	1	1	0
Pop458	1	0	0	0	0	0	1	1	1	1	0	1
Pop459	1	0	0	0	0	0	1	1	1	0	1	1
Pop460	1	0	0	0	0	0	1	1	0	1	1	1
Pop461	1	0	0	0	0	0	1	0	1	1	1	1
Pop462	1	0	0	0	0	0	0	1	1	1	1	1
Pop463	0	1	1	1	1	1	1	0	0	0	0	0
Pop464	0	1	1	1	1	1	0	1	0	0	0	0
Pop465	0	1	1	1	1	1	0	0	1	0	0	0
Pop466	0	1	1	1	1	1	0	0	0	1	0	0
Pop467	0	1	1	1	1	1	0	0	0	0	1	0
Pop468	0	1	1	1	1	1	0	0	0	0	0	1
Pop469	0	1	1	1	1	0	1	1	0	0	0	0
Pop470	0	1	1	1	1	0	1	0	1	0	0	0
Pop471	0	1	1	1	1	0	1	0	0	1	0	0
Pop472	0	1	1	1	1	0	1	0	0	0	1	0
Pop473	0	1	1	1	1	0	1	0	0	0	0	1
Pop474	0	1	1	1	1	0	0	1	1	0	0	0
Pop475	0	1	1	1	1	0	0	1	0	1	0	0
Pop476	0	1	1	1	1	0	0	1	0	0	1	0
Pop477	0	1	1	1	1	0	0	1	0	0	0	1
Pop478	0	1	1	1	1	0	0	0	1	1	0	0
Pop479	0	1	1	1	1	0	0	0	1	0	1	0
Pop480	0	1	1	1	1	0	0	0	1	0	0	1
Pop481	0	1	1	1	1	0	0	0	0	1	1	0
Pop482	0	1	1	1	1	0	0	0	0	1	0	1
Pop483	0	1	1	1	1	0	0	0	0	0	1	1
Pop484	0	1	1	1	0	1	1	1	0	0	0	0
Pop485	0	1	1	1	0	1	1	0	1	0	0	0
Pop486	0	1	1	1	0	1	1	0	0	1	0	0
Pop487	0	1	1	1	0	1	1	0	0	0	1	0
Pop488	0	1	1	1	0	1	1	0	0	0	0	1
Pop489	0	1	1	1	0	1	0	1	1	0	0	0
Pop490	0	1	1	1	0	1	0	1	0	1	0	0
Pop491	0	1	1	1	0	1	0	1	0	0	1	0
Pop492	0	1	1	1	0	1	0	1	0	0	0	1
Pop493	0	1	1	1	0	1	0	0	1	1	0	0
Pop494	0	1	1	1	0	1	0	0	1	0	1	0
Pop495	0	1	1	1	0	1	0	0	1	0	0	1
Pop496	0	1	1	1	0	1	0	0	0	1	1	0
Pop497	0	1	1	1	0	1	0	0	0	1	0	1
Pop498	0	1	1	1	0	1	0	0	0	0	1	1
Pop499	0	1	1	1	0	0	1	1	1	0	0	0
Pop500	0	1	1	1	0	0	1	1	0	1	0	0
Pop501	0	1	1	1	0	0	1	1	0	0	1	0
Pop502	0	1	1	1	0	0	1	1	0	0	0	1
Pop503	0	1	1	1	0	0	1	0	1	1	0	0
Pop504	0	1	1	1	0	0	1	0	1	0	1	0
Pop505	0	1	1	1	0	0	1	0	1	0	0	1
Pop506	0	1	1	1	0	0	1	0	0	1	1	0
Pop507	0	1	1	1	0	0	1	0	0	1	0	1
Pop508	0	1	1	1	0	0	1	0	0	0	1	1
Pop509	0	1	1	1	0	0	0	1	1	1	0	0
Pop510	0	1	1	1	0	0	0	1	1	0	1	0
Pop511	0	1	1	1	0	0	0	1	1	0	0	1
Pop512	0	1	1	1	0	0	0	1	0	1	1	0
Pop513	0	1	1	1	0	0	0	1	0	1	0	1
Pop514	0	1	1	1	0	0	0	1	0	0	1	1
Pop515	0	1	1	1	0	0	0	0	1	1	1	0
Pop516	0	1	1	1	0	0	0	0	1	1	0	1
Pop517	0	1	1	1	0	0	0	0	1	0	1	1
Pop518	0	1	1	1	0	0	0	0	0	1	1	1
Pop519	0	1	1	0	1	1	1	1	0	0	0	0
Pop520	0	1	1	0	1	1	1	0	1	0	0	0
Pop521	0	1	1	0	1	1	1	0	0	1	0	0
Pop522	0	1	1	0	1	1	1	0	0	0	1	0
Pop523	0	1	1	0	1	1	1	0	0	0	0	1
Pop524	0	1	1	0	1	1	0	1	1	0	0	0
Pop525	0	1	1	0	1	1	0	1	0	1	0	0
Pop526	0	1	1	0	1	1	0	1	0	0	1	0
Pop527	0	1	1	0	1	1	0	1	0	0	0	1
Pop528	0	1	1	0	1	1	0	0	1	1	0	0
Pop529	0	1	1	0	1	1	0	0	1	0	1	0
Pop530	0	1	1	0	1	1	0	0	1	0	0	1
Pop531	0	1	1	0	1	1	0	0	0	1	1	0
Pop532	0	1	1	0	1	1	0	0	0	1	0	1
Pop533	0	1	1	0	1	1	0	0	0	0	1	1
Pop534	0	1	1	0	1	0	1	1	1	0	0	0
Pop535	0	1	1	0	1	0	1	1	0	1	0	0
Pop536	0	1	1	0	1	0	1	1	0	0	1	0
Pop537	0	1	1	0	1	0	1	1	0	0	0	1
Pop538	0	1	1	0	1	0	1	0	1	1	0	0
Pop539	0	1	1	0	1	0	1	0	1	0	1	0
Pop540	0	1	1	0	1	0	1	0	1	0	0	1
Pop541	0	1	1	0	1	0	1	0	0	1	1	0
Pop542	0	1	1	0	1	0	1	0	0	1	0	1
Pop543	0	1	1	0	1	0	1	0	0	0	1	1
Pop544	0	1	1	0	1	0	0	1	1	1	0	0
Pop545	0	1	1	0	1	0	0	1	1	0	1	0
Pop546	0	1	1	0	1	0	0	1	1	0	0	1
Pop547	0	1	1	0	1	0	0	1	0	1	1	0
Pop548	0	1	1	0	1	0	0	1	0	1	0	1
Pop549	0	1	1	0	1	0	0	1	0	0	1	1
Pop550	0	1	1	0	1	0	0	0	1	1	1	0
Pop551	0	1	1	0	1	0	0	0	1	1	0	1
Pop552	0	1	1	0	1	0	0	0	1	0	1	1
Pop553	0	1	1	0	1	0	0	0	0	1	1	1
Pop554	0	1	1	0	0	1	1	1	1	0	0	0
Pop555	0	1	1	0	0	1	1	1	0	1	0	0
Pop556	0	1	1	0	0	1	1	1	0	0	1	0
Pop557	0	1	1	0	0	1	1	1	0	0	0	1
Pop558	0	1	1	0	0	1	1	0	1	1	0	0
Pop559	0	1	1	0	0	1	1	0	1	0	1	0
Pop560	0	1	1	0	0	1	1	0	1	0	0	1
Pop561	0	1	1	0	0	1	1	0	0	1	1	0
Pop562	0	1	1	0	0	1	1	0	0	1	0	1
Pop563	0	1	1	0	0	1	1	0	0	0	1	1
Pop564	0	1	1	0	0	1	0	1	1	1	0	0
Pop565	0	1	1	0	0	1	0	1	1	0	1	0
Pop566	0	1	1	0	0	1	0	1	1	0	0	1
Pop567	0	1	1	0	0	1	0	1	0	1	1	0
Pop568	0	1	1	0	0	1	0	1	0	1	0	1
Pop569	0	1	1	0	0	1	0	1	0	0	1	1
Pop570	0	1	1	0	0	1	0	0	1	1	1	0
Pop571	0	1	1	0	0	1	0	0	1	1	0	1
Pop572	0	1	1	0	0	1	0	0	1	0	1	1
Pop573	0	1	1	0	0	1	0	0	0	1	1	1
Pop574	0	1	1	0	0	0	1	1	1	1	0	0
Pop575	0	1	1	0	0	0	1	1	1	0	1	0
Pop576	0	1	1	0	0	0	1	1	1	0	0	1
Pop577	0	1	1	0	0	0	1	1	0	1	1	0
Pop578	0	1	1	0	0	0	1	1	0	1	0	1
Pop579	0	1	1	0	0	0	1	1	0	0	1	1
Pop580	0	1	1	0	0	0	1	0	1	1	1	0
Pop581	0	1	1	0	0	0	1	0	1	1	0	1
Pop582	0	1	1	0	0	0	1	0	1	0	1	1
Pop583	0	1	1	0	0	0	1	0	0	1	1	1
Pop584	0	1	1	0	0	0	0	1	1	1	1	0
Pop585	0	1	1	0	0	0	0	1	1	1	0	1
Pop586	0	1	1	0	0	0	0	1	1	0	1	1
Pop587	0	1	1	0	0	0	0	1	0	1	1	1
Pop588	0	1	1	0	0	0	0	0	1	1	1	1
Pop589	0	1	0	1	1	1	1	1	0	0	0	0
Pop590	0	1	0	1	1	1	1	0	1	0	0	0
Pop591	0	1	0	1	1	1	1	0	0	1	0	0
Pop592	0	1	0	1	1	1	1	0	0	0	1	0
Pop593	0	1	0	1	1	1	1	0	0	0	0	1
Pop594	0	1	0	1	1	1	0	1	1	0	0	0
Pop595	0	1	0	1	1	1	0	1	0	1	0	0
Pop596	0	1	0	1	1	1	0	1	0	0	1	0
Pop597	0	1	0	1	1	1	0	1	0	0	0	1
Pop598	0	1	0	1	1	1	0	0	1	1	0	0
Pop599	0	1	0	1	1	1	0	0	1	0	1	0
Pop600	0	1	0	1	1	1	0	0	1	0	0	1
Pop601	0	1	0	1	1	1	0	0	0	1	1	0
Pop602	0	1	0	1	1	1	0	0	0	1	0	1
Pop603	0	1	0	1	1	1	0	0	0	0	1	1
Pop604	0	1	0	1	1	0	1	1	1	0	0	0
Pop605	0	1	0	1	1	0	1	1	0	1	0	0
Pop606	0	1	0	1	1	0	1	1	0	0	1	0
Pop607	0	1	0	1	1	0	1	1	0	0	0	1
Pop608	0	1	0	1	1	0	1	0	1	1	0	0
Pop609	0	1	0	1	1	0	1	0	1	0	1	0
Pop610	0	1	0	1	1	0	1	0	1	0	0	1
Pop611	0	1	0	1	1	0	1	0	0	1	1	0
Pop612	0	1	0	1	1	0	1	0	0	1	0	1
Pop613	0	1	0	1	1	0	1	0	0	0	1	1
Pop614	0	1	0	1	1	0	0	1	1	1	0	0
Pop615	0	1	0	1	1	0	0	1	1	0	1	0
Pop616	0	1	0	1	1	0	0	1	1	0	0	1
Pop617	0	1	0	1	1	0	0	1	0	1	1	0
Pop618	0	1	0	1	1	0	0	1	0	1	0	1
Pop619	0	1	0	1	1	0	0	1	0	0	1	1
Pop620	0	1	0	1	1	0	0	0	1	1	1	0
Pop621	0	1	0	1	1	0	0	0	1	1	0	1
Pop622	0	1	0	1	1	0	0	0	1	0	1	1
Pop623	0	1	0	1	1	0	0	0	0	1	1	1
Pop624	0	1	0	1	0	1	1	1	1	0	0	0
Pop625	0	1	0	1	0	1	1	1	0	1	0	0
Pop626	0	1	0	1	0	1	1	1	0	0	1	0
Pop627	0	1	0	1	0	1	1	1	0	0	0	1
Pop628	0	1	0	1	0	1	1	0	1	1	0	0
Pop629	0	1	0	1	0	1	1	0	1	0	1	0
Pop630	0	1	0	1	0	1	1	0	1	0	0	1
Pop631	0	1	0	1	0	1	1	0	0	1	1	0
Pop632	0	1	0	1	0	1	1	0	0	1	0	1
Pop633	0	1	0	1	0	1	1	0	0	0	1	1
Pop634	0	1	0	1	0	1	0	1	1	1	0	0
Pop635	0	1	0	1	0	1	0	1	1	0	1	0
Pop636	0	1	0	1	0	1	0	1	1	0	0	1
Pop637	0	1	0	1	0	1	0	1	0	1	1	0
Pop638	0	1	0	1	0	1	0	1	0	1	0	1
Pop639	0	1	0	1	0	1	0	1	0	0	1	1
Pop640	0	1	0	1	0	1	0	0	1	1	1	0
Pop641	0	1	0	1	0	1	0	0	1	1	0	1
Pop642	0	1	0	1	0	1	0	0	1	0	1	1
Pop643	0	1	0	1	0	1	0	0	0	1	1	1
Pop644	0	1	0	1	0	0	1	1	1	1	0	0
Pop645	0	1	0	1	0	0	1	1	1	0	1	0
Pop646	0	1	0	1	0	0	1	1	1	0	0	1
Pop647	0	1	0	1	0	0	1	1	0	1	1	0
Pop648	0	1	0	1	0	0	1	1	0	1	0	1
Pop649	0	1	0	1	0	0	1	1	0	0	1	1
Pop650	0	1	0	1	0	0	1	0	1	1	1	0
Pop651	0	1	0	1	0	0	1	0	1	1	0	1
Pop652	0	1	0	1	0	0	1	0	1	0	1	1
Pop653	0	1	0	1	0	0	1	0	0	1	1	1
Pop654	0	1	0	1	0	0	0	1	1	1	1	0
Pop655	0	1	0	1	0	0	0	1	1	1	0	1
Pop656	0	1	0	1	0	0	0	1	1	0	1	1
Pop657	0	1	0	1	0	0	0	1	0	1	1	1
Pop658	0	1	0	1	0	0	0	0	1	1	1	1
Pop659	0	1	0	0	1	1	1	1	1	0	0	0
Pop660	0	1	0	0	1	1	1	1	0	1	0	0
Pop661	0	1	0	0	1	1	1	1	0	0	1	0
Pop662	0	1	0	0	1	1	1	1	0	0	0	1
Pop663	0	1	0	0	1	1	1	0	1	1	0	0
Pop664	0	1	0	0	1	1	1	0	1	0	1	0
Pop665	0	1	0	0	1	1	1	0	1	0	0	1
Pop666	0	1	0	0	1	1	1	0	0	1	1	0
Pop667	0	1	0	0	1	1	1	0	0	1	0	1
Pop668	0	1	0	0	1	1	1	0	0	0	1	1
Pop669	0	1	0	0	1	1	0	1	1	1	0	0
Pop670	0	1	0	0	1	1	0	1	1	0	1	0
Pop671	0	1	0	0	1	1	0	1	1	0	0	1
Pop672	0	1	0	0	1	1	0	1	0	1	1	0
Pop673	0	1	0	0	1	1	0	1	0	1	0	1
Pop674	0	1	0	0	1	1	0	1	0	0	1	1
Pop675	0	1	0	0	1	1	0	0	1	1	1	0
Pop676	0	1	0	0	1	1	0	0	1	1	0	1
Pop677	0	1	0	0	1	1	0	0	1	0	1	1
Pop678	0	1	0	0	1	1	0	0	0	1	1	1
Pop679	0	1	0	0	1	0	1	1	1	1	0	0
Pop680	0	1	0	0	1	0	1	1	1	0	1	0
Pop681	0	1	0	0	1	0	1	1	1	0	0	1
Pop682	0	1	0	0	1	0	1	1	0	1	1	0
Pop683	0	1	0	0	1	0	1	1	0	1	0	1
Pop684	0	1	0	0	1	0	1	1	0	0	1	1
Pop685	0	1	0	0	1	0	1	0	1	1	1	0
Pop686	0	1	0	0	1	0	1	0	1	1	0	1
Pop687	0	1	0	0	1	0	1	0	1	0	1	1
Pop688	0	1	0	0	1	0	1	0	0	1	1	1
Pop689	0	1	0	0	1	0	0	1	1	1	1	0
Pop690	0	1	0	0	1	0	0	1	1	1	0	1
Pop691	0	1	0	0	1	0	0	1	1	0	1	1
Pop692	0	1	0	0	1	0	0	1	0	1	1	1
Pop693	0	1	0	0	1	0	0	0	1	1	1	1
Pop694	0	1	0	0	0	1	1	1	1	1	0	0
Pop695	0	1	0	0	0	1	1	1	1	0	1	0
Pop696	0	1	0	0	0	1	1	1	1	0	0	1
Pop697	0	1	0	0	0	1	1	1	0	1	1	0
Pop698	0	1	0	0	0	1	1	1	0	1	0	1
Pop699	0	1	0	0	0	1	1	1	0	0	1	1
Pop700	0	1	0	0	0	1	1	0	1	1	1	0
Pop701	0	1	0	0	0	1	1	0	1	1	0	1
Pop702	0	1	0	0	0	1	1	0	1	0	1	1
Pop703	0	1	0	0	0	1	1	0	0	1	1	1
Pop704	0	1	0	0	0	1	0	1	1	1	1	0
Pop705	0	1	0	0	0	1	0	1	1	1	0	1
Pop706	0	1	0	0	0	1	0	1	1	0	1	1
Pop707	0	1	0	0	0	1	0	1	0	1	1	1
Pop708	0	1	0	0	0	1	0	0	1	1	1	1
Pop709	0	1	0	0	0	0	1	1	1	1	1	0
Pop710	0	1	0	0	0	0	1	1	1	1	0	1
Pop711	0	1	0	0	0	0	1	1	1	0	1	1
Pop712	0	1	0	0	0	0	1	1	0	1	1	1
Pop713	0	1	0	0	0	0	1	0	1	1	1	1
Pop714	0	1	0	0	0	0	0	1	1	1	1	1
Pop715	0	0	1	1	1	1	1	1	0	0	0	0
Pop716	0	0	1	1	1	1	1	0	1	0	0	0
Pop717	0	0	1	1	1	1	1	0	0	1	0	0
Pop718	0	0	1	1	1	1	1	0	0	0	1	0
Pop719	0	0	1	1	1	1	1	0	0	0	0	1
Pop720	0	0	1	1	1	1	0	1	1	0	0	0
Pop721	0	0	1	1	1	1	0	1	0	1	0	0
Pop722	0	0	1	1	1	1	0	1	0	0	1	0
Pop723	0	0	1	1	1	1	0	1	0	0	0	1
Pop724	0	0	1	1	1	1	0	0	1	1	0	0
Pop725	0	0	1	1	1	1	0	0	1	0	1	0
Pop726	0	0	1	1	1	1	0	0	1	0	0	1
Pop727	0	0	1	1	1	1	0	0	0	1	1	0
Pop728	0	0	1	1	1	1	0	0	0	1	0	1
Pop729	0	0	1	1	1	1	0	0	0	0	1	1
Pop730	0	0	1	1	1	0	1	1	1	0	0	0
Pop731	0	0	1	1	1	0	1	1	0	1	0	0
Pop732	0	0	1	1	1	0	1	1	0	0	1	0
Pop733	0	0	1	1	1	0	1	1	0	0	0	1
Pop734	0	0	1	1	1	0	1	0	1	1	0	0
Pop735	0	0	1	1	1	0	1	0	1	0	1	0
Pop736	0	0	1	1	1	0	1	0	1	0	0	1
Pop737	0	0	1	1	1	0	1	0	0	1	1	0
Pop738	0	0	1	1	1	0	1	0	0	1	0	1
Pop739	0	0	1	1	1	0	1	0	0	0	1	1
Pop740	0	0	1	1	1	0	0	1	1	1	0	0
Pop741	0	0	1	1	1	0	0	1	1	0	1	0
Pop742	0	0	1	1	1	0	0	1	1	0	0	1
Pop743	0	0	1	1	1	0	0	1	0	1	1	0
Pop744	0	0	1	1	1	0	0	1	0	1	0	1
Pop745	0	0	1	1	1	0	0	1	0	0	1	1
Pop746	0	0	1	1	1	0	0	0	1	1	1	0
Pop747	0	0	1	1	1	0	0	0	1	1	0	1
Pop748	0	0	1	1	1	0	0	0	1	0	1	1
Pop749	0	0	1	1	1	0	0	0	0	1	1	1
Pop750	0	0	1	1	0	1	1	1	1	0	0	0
Pop751	0	0	1	1	0	1	1	1	0	1	0	0
Pop752	0	0	1	1	0	1	1	1	0	0	1	0
Pop753	0	0	1	1	0	1	1	1	0	0	0	1
Pop754	0	0	1	1	0	1	1	0	1	1	0	0
Pop755	0	0	1	1	0	1	1	0	1	0	1	0
Pop756	0	0	1	1	0	1	1	0	1	0	0	1
Pop757	0	0	1	1	0	1	1	0	0	1	1	0
Pop758	0	0	1	1	0	1	1	0	0	1	0	1
Pop759	0	0	1	1	0	1	1	0	0	0	1	1
Pop760	0	0	1	1	0	1	0	1	1	1	0	0
Pop761	0	0	1	1	0	1	0	1	1	0	1	0
Pop762	0	0	1	1	0	1	0	1	1	0	0	1
Pop763	0	0	1	1	0	1	0	1	0	1	1	0
Pop764	0	0	1	1	0	1	0	1	0	1	0	1
Pop765	0	0	1	1	0	1	0	1	0	0	1	1
Pop766	0	0	1	1	0	1	0	0	1	1	1	0
Pop767	0	0	1	1	0	1	0	0	1	1	0	1
Pop768	0	0	1	1	0	1	0	0	1	0	1	1
Pop769	0	0	1	1	0	1	0	0	0	1	1	1
Pop770	0	0	1	1	0	0	1	1	1	1	0	0
Pop771	0	0	1	1	0	0	1	1	1	0	1	0
Pop772	0	0	1	1	0	0	1	1	1	0	0	1
Pop773	0	0	1	1	0	0	1	1	0	1	1	0
Pop774	0	0	1	1	0	0	1	1	0	1	0	1
Pop775	0	0	1	1	0	0	1	1	0	0	1	1
Pop776	0	0	1	1	0	0	1	0	1	1	1	0
Pop777	0	0	1	1	0	0	1	0	1	1	0	1
Pop778	0	0	1	1	0	0	1	0	1	0	1	1
Pop779	0	0	1	1	0	0	1	0	0	1	1	1
Pop780	0	0	1	1	0	0	0	1	1	1	1	0
Pop781	0	0	1	1	0	0	0	1	1	1	0	1
Pop782	0	0	1	1	0	0	0	1	1	0	1	1
Pop783	0	0	1	1	0	0	0	1	0	1	1	1
Pop784	0	0	1	1	0	0	0	0	1	1	1	1
Pop785	0	0	1	0	1	1	1	1	1	0	0	0
Pop786	0	0	1	0	1	1	1	1	0	1	0	0
Pop787	0	0	1	0	1	1	1	1	0	0	1	0
Pop788	0	0	1	0	1	1	1	1	0	0	0	1
Pop789	0	0	1	0	1	1	1	0	1	1	0	0
Pop790	0	0	1	0	1	1	1	0	1	0	1	0
Pop791	0	0	1	0	1	1	1	0	1	0	0	1
Pop792	0	0	1	0	1	1	1	0	0	1	1	0
Pop793	0	0	1	0	1	1	1	0	0	1	0	1
Pop794	0	0	1	0	1	1	1	0	0	0	1	1
Pop795	0	0	1	0	1	1	0	1	1	1	0	0
Pop796	0	0	1	0	1	1	0	1	1	0	1	0
Pop797	0	0	1	0	1	1	0	1	1	0	0	1
Pop798	0	0	1	0	1	1	0	1	0	1	1	0
Pop799	0	0	1	0	1	1	0	1	0	1	0	1
Pop800	0	0	1	0	1	1	0	1	0	0	1	1
Pop801	0	0	1	0	1	1	0	0	1	1	1	0
Pop802	0	0	1	0	1	1	0	0	1	1	0	1
Pop803	0	0	1	0	1	1	0	0	1	0	1	1
Pop804	0	0	1	0	1	1	0	0	0	1	1	1
Pop805	0	0	1	0	1	0	1	1	1	1	0	0
Pop806	0	0	1	0	1	0	1	1	1	0	1	0
Pop807	0	0	1	0	1	0	1	1	1	0	0	1
Pop808	0	0	1	0	1	0	1	1	0	1	1	0
Pop809	0	0	1	0	1	0	1	1	0	1	0	1
Pop810	0	0	1	0	1	0	1	1	0	0	1	1
Pop811	0	0	1	0	1	0	1	0	1	1	1	0
Pop812	0	0	1	0	1	0	1	0	1	1	0	1
Pop813	0	0	1	0	1	0	1	0	1	0	1	1
Pop814	0	0	1	0	1	0	1	0	0	1	1	1
Pop815	0	0	1	0	1	0	0	1	1	1	1	0
Pop816	0	0	1	0	1	0	0	1	1	1	0	1
Pop817	0	0	1	0	1	0	0	1	1	0	1	1
Pop818	0	0	1	0	1	0	0	1	0	1	1	1
Pop819	0	0	1	0	1	0	0	0	1	1	1	1
Pop820	0	0	1	0	0	1	1	1	1	1	0	0
Pop821	0	0	1	0	0	1	1	1	1	0	1	0
Pop822	0	0	1	0	0	1	1	1	1	0	0	1
Pop823	0	0	1	0	0	1	1	1	0	1	1	0
Pop824	0	0	1	0	0	1	1	1	0	1	0	1
Pop825	0	0	1	0	0	1	1	1	0	0	1	1
Pop826	0	0	1	0	0	1	1	0	1	1	1	0
Pop827	0	0	1	0	0	1	1	0	1	1	0	1
Pop828	0	0	1	0	0	1	1	0	1	0	1	1
Pop829	0	0	1	0	0	1	1	0	0	1	1	1
Pop830	0	0	1	0	0	1	0	1	1	1	1	0
Pop831	0	0	1	0	0	1	0	1	1	1	0	1
Pop832	0	0	1	0	0	1	0	1	1	0	1	1
Pop833	0	0	1	0	0	1	0	1	0	1	1	1
Pop834	0	0	1	0	0	1	0	0	1	1	1	1
Pop835	0	0	1	0	0	0	1	1	1	1	1	0
Pop836	0	0	1	0	0	0	1	1	1	1	0	1
Pop837	0	0	1	0	0	0	1	1	1	0	1	1
Pop838	0	0	1	0	0	0	1	1	0	1	1	1
Pop839	0	0	1	0	0	0	1	0	1	1	1	1
Pop840	0	0	1	0	0	0	0	1	1	1	1	1
Pop841	0	0	0	1	1	1	1	1	1	0	0	0
Pop842	0	0	0	1	1	1	1	1	0	1	0	0
Pop843	0	0	0	1	1	1	1	1	0	0	1	0
Pop844	0	0	0	1	1	1	1	1	0	0	0	1
Pop845	0	0	0	1	1	1	1	0	1	1	0	0
Pop846	0	0	0	1	1	1	1	0	1	0	1	0
Pop847	0	0	0	1	1	1	1	0	1	0	0	1
Pop848	0	0	0	1	1	1	1	0	0	1	1	0
Pop849	0	0	0	1	1	1	1	0	0	1	0	1
Pop850	0	0	0	1	1	1	1	0	0	0	1	1
Pop851	0	0	0	1	1	1	0	1	1	1	0	0
Pop852	0	0	0	1	1	1	0	1	1	0	1	0
Pop853	0	0	0	1	1	1	0	1	1	0	0	1
Pop854	0	0	0	1	1	1	0	1	0	1	1	0
Pop855	0	0	0	1	1	1	0	1	0	1	0	1
Pop856	0	0	0	1	1	1	0	1	0	0	1	1
Pop857	0	0	0	1	1	1	0	0	1	1	1	0
Pop858	0	0	0	1	1	1	0	0	1	1	0	1
Pop859	0	0	0	1	1	1	0	0	1	0	1	1
Pop860	0	0	0	1	1	1	0	0	0	1	1	1
Pop861	0	0	0	1	1	0	1	1	1	1	0	0
Pop862	0	0	0	1	1	0	1	1	1	0	1	0
Pop863	0	0	0	1	1	0	1	1	1	0	0	1
Pop864	0	0	0	1	1	0	1	1	0	1	1	0
Pop865	0	0	0	1	1	0	1	1	0	1	0	1
Pop866	0	0	0	1	1	0	1	1	0	0	1	1
Pop867	0	0	0	1	1	0	1	0	1	1	1	0
Pop868	0	0	0	1	1	0	1	0	1	1	0	1
Pop869	0	0	0	1	1	0	1	0	1	0	1	1
Pop870	0	0	0	1	1	0	1	0	0	1	1	1
Pop871	0	0	0	1	1	0	0	1	1	1	1	0
Pop872	0	0	0	1	1	0	0	1	1	1	0	1
Pop873	0	0	0	1	1	0	0	1	1	0	1	1
Pop874	0	0	0	1	1	0	0	1	0	1	1	1
Pop875	0	0	0	1	1	0	0	0	1	1	1	1
Pop876	0	0	0	1	0	1	1	1	1	1	0	0
Pop877	0	0	0	1	0	1	1	1	1	0	1	0
Pop878	0	0	0	1	0	1	1	1	1	0	0	1
Pop879	0	0	0	1	0	1	1	1	0	1	1	0
Pop880	0	0	0	1	0	1	1	1	0	1	0	1
Pop881	0	0	0	1	0	1	1	1	0	0	1	1
Pop882	0	0	0	1	0	1	1	0	1	1	1	0
Pop883	0	0	0	1	0	1	1	0	1	1	0	1
Pop884	0	0	0	1	0	1	1	0	1	0	1	1
Pop885	0	0	0	1	0	1	1	0	0	1	1	1
Pop886	0	0	0	1	0	1	0	1	1	1	1	0
Pop887	0	0	0	1	0	1	0	1	1	1	0	1
Pop888	0	0	0	1	0	1	0	1	1	0	1	1
Pop889	0	0	0	1	0	1	0	1	0	1	1	1
Pop890	0	0	0	1	0	1	0	0	1	1	1	1
Pop891	0	0	0	1	0	0	1	1	1	1	1	0
Pop892	0	0	0	1	0	0	1	1	1	1	0	1
Pop893	0	0	0	1	0	0	1	1	1	0	1	1
Pop894	0	0	0	1	0	0	1	1	0	1	1	1
Pop895	0	0	0	1	0	0	1	0	1	1	1	1
Pop896	0	0	0	1	0	0	0	1	1	1	1	1
Pop897	0	0	0	0	1	1	1	1	1	1	0	0
Pop898	0	0	0	0	1	1	1	1	1	0	1	0
Pop899	0	0	0	0	1	1	1	1	1	0	0	1
Pop900	0	0	0	0	1	1	1	1	0	1	1	0
Pop901	0	0	0	0	1	1	1	1	0	1	0	1
Pop902	0	0	0	0	1	1	1	1	0	0	1	1
Pop903	0	0	0	0	1	1	1	0	1	1	1	0
Pop904	0	0	0	0	1	1	1	0	1	1	0	1
Pop905	0	0	0	0	1	1	1	0	1	0	1	1
Pop906	0	0	0	0	1	1	1	0	0	1	1	1
Pop907	0	0	0	0	1	1	0	1	1	1	1	0
Pop908	0	0	0	0	1	1	0	1	1	1	0	1
Pop909	0	0	0	0	1	1	0	1	1	0	1	1
Pop910	0	0	0	0	1	1	0	1	0	1	1	1
Pop911	0	0	0	0	1	1	0	0	1	1	1	1
Pop912	0	0	0	0	1	0	1	1	1	1	1	0
Pop913	0	0	0	0	1	0	1	1	1	1	0	1
Pop914	0	0	0	0	1	0	1	1	1	0	1	1
Pop915	0	0	0	0	1	0	1	1	0	1	1	1
Pop916	0	0	0	0	1	0	1	0	1	1	1	1
Pop917	0	0	0	0	1	0	0	1	1	1	1	1
Pop918	0	0	0	0	0	1	1	1	1	1	1	0
Pop919	0	0	0	0	0	1	1	1	1	1	0	1
Pop920	0	0	0	0	0	1	1	1	1	0	1	1
Pop921	0	0	0	0	0	1	1	1	0	1	1	1
Pop922	0	0	0	0	0	1	1	0	1	1	1	1
Pop923	0	0	0	0	0	1	0	1	1	1	1	1
Pop924	0	0	0	0	0	0	1	1	1	1	1	1
